# Supplementary material for: Genetic Substructure of Kuwaiti Population Reveals Migration History
Source: PLoS One. 2013 Sep 16;8(9):e74913. doi: 10.1371/journal.pone.0074913 (PMC3774671; doi:10.1371/journal.pone.0074913)
Supplement: Table S2 — Illumina OmniExpress SNP genotype data of Kuwaiti population sample in PLINK Format. The LD pruned data contains 37,395 SNP markers from 273 samples. (ZIP) [file pone.0074913.s010.zip]

Archive with 3 entries (3 files):
- Supplement Table 2/Supplementary_Table_2.bed
- Supplement Table 2/Supplementary_Table_2.bim
- Supplement Table 2/Supplementary_Table_2.fam
