# Supplementary material for: Genetic Substructure of Kuwaiti Population Reveals Migration History
Source: PLoS One. 2013 Sep 16;8(9):e74913. doi: 10.1371/journal.pone.0074913 (PMC3774671; doi:10.1371/journal.pone.0074913)
Supplement: Table S2 — Illumina OmniExpress SNP genotype data of Kuwaiti population sample in PLINK Format. The LD pruned data contains 37,395 SNP markers from 273 samples. (ZIP) [file pone.0074913.s010.zip › Supplement Table 2/Supplementary_Table_2.bim]

1 rs12124819 0 776546 A G
1 rs13302982 0 861808 G A
1 rs6696281 0 903104 C T
1 rs9442400 0 1025301 C T
1 rs1891905 0 1100217 A G
1 rs11260549 0 1121794 G A
1 rs6603781 0 1158631 G A
1 rs3118505 0 1472047 G A
1 rs7519837 0 1510801 C T
1 rs6687029 0 1519068 G T
1 rs28456011 0 1567206 A G
1 rs28487995 0 1619541 G A
1 rs3820011 0 1888193 G T
1 rs16824588 0 1900232 G A
1 rs2376803 0 1967954 A G
1 rs7553178 0 2204755 A G
1 rs10910047 0 2211849 G A
1 rs12082516 0 2251160 T C
1 rs2645075 0 2254910 G A
1 rs6665546 0 2301691 G A
1 rs903901 0 2310193 G A
1 rs2494428 0 2339074 T C
1 rs3935659 0 2351699 T C
1 rs12731309 0 2352146 C T
1 rs2494641 0 2362827 G A
1 rs4648843 0 2366316 C T
1 rs10910078 0 2390588 C T
1 rs2494626 0 2404256 G A
1 rs13376356 0 2406887 C T
1 rs12071313 0 2742491 A G
1 rs10797342 0 2797856 T C
1 rs2842909 0 2859724 C T
1 rs11583804 0 2878366 A G
1 rs2485945 0 2883932 T C
1 rs2297829 0 2984087 A C
1 rs6695131 0 3000924 T C
1 rs4648453 0 3025712 G T
1 rs6690373 0 3035227 A G
1 rs10909882 0 3049713 G A
1 rs7538096 0 3057661 C T
1 rs2817185 0 3062361 A G
1 rs16823542 0 3140464 C T
1 rs2817158 0 3149145 G A
1 rs4648380 0 3261925 G A
1 rs2483289 0 3264190 C A
1 rs2483256 0 3269828 G A
1 rs946758 0 3273063 C T
1 rs4648489 0 3293665 G A
1 rs870124 0 3328358 G A
1 rs2493285 0 3333595 C T
1 rs10492937 0 3339339 G T
1 rs2244013 0 3342530 G A
1 rs870171 0 3342804 C A
1 rs2493272 0 3349513 A G
1 rs947344 0 3423467 C T
1 rs4648392 0 3446813 G A
1 rs10737192 0 3456871 G A
1 rs947354 0 3487126 G A
1 rs7544357 0 3511295 G A
1 rs4648545 0 3577321 G A
1 rs6703610 0 3577790 C T
1 rs3765712 0 3600799 G A
1 rs3765716 0 3601940 G A
1 rs12032272 0 3615156 C T
1 rs10910024 0 3679775 C T
1 rs1181877 0 3680729 G A
1 rs10797348 0 3781096 A C
1 rs10909830 0 3822703 C T
1 rs34835780 0 3842112 C T
1 rs6695346 0 3996946 G A
1 rs7538691 0 4002498 C T
1 rs12724233 0 4002832 A G
1 rs10915568 0 4002958 G A
1 rs12090228 0 4007688 A G
1 rs4654480 0 4009793 C T
1 rs6661168 0 4009956 C T
1 rs4654482 0 4010743 A G
1 rs11590912 0 4012472 A C
1 rs12119556 0 4013954 G A
1 rs10915495 0 4029733 T C
1 rs12135298 0 4057488 G A
1 rs4462110 0 4152715 A G
1 rs4481820 0 4152928 A C
1 rs6676961 0 4153087 T G
1 rs4282783 0 4190685 G T
1 rs2132177 0 4283315 T G
1 rs903540 0 4284659 G A
1 rs7528938 0 4284919 C T
1 rs12132422 0 4295304 A G
1 rs16838561 0 4352710 T C
1 rs351623 0 4366890 C T
1 rs2934983 0 4367980 T C
1 rs1817913 0 4368026 T C
1 rs1353341 0 4372992 C T
1 rs10915509 0 4375859 A C
1 rs12408012 0 4379687 A G
1 rs1874269 0 4380195 C T
1 rs7418164 0 4380518 G A
1 rs351599 0 4380629 G A
1 rs7522080 0 4475633 C T
1 rs780587 0 4505966 G A
1 rs780598 0 4512105 G A
1 rs171317 0 4632828 T G
1 rs1157688 0 4636767 G A
1 rs11590266 0 4668423 A G
1 rs4654576 0 4687814 C A
1 rs1076944 0 4748305 G T
1 rs242052 0 4751030 A G
1 rs4654593 0 4769825 G T
1 rs3766969 0 4814751 A G
1 rs2411894 0 4852907 C T
1 rs1883345 0 4882656 A G
1 rs12028290 0 4889912 C A
1 rs4654471 0 5000086 T C
1 rs12042532 0 5002053 T G
1 rs10915298 0 5012301 G A
1 rs6656223 0 5015844 A G
1 rs12126932 0 5019553 C T
1 rs6665175 0 5035937 C T
1 rs6666330 0 5037812 A G
1 rs1459765 0 5088062 G A
1 rs1459764 0 5090715 A G
1 rs6603832 0 5127543 A G
1 rs922123 0 5136644 C T
1 rs3128687 0 5141293 T G
1 rs13374190 0 5154882 A G
1 rs7513590 0 5170712 A G
1 rs12411059 0 5215285 A G
1 rs6698702 0 5236110 C T
1 rs4465222 0 5310258 C T
1 rs16840289 0 5315481 T C
1 rs665471 0 5347457 C T
1 rs10799191 0 5356607 A C
1 rs9439550 0 5357171 A C
1 rs11579529 0 5359498 G A
1 rs1326005 0 5403585 T C
1 rs7364349 0 5421533 G A
1 rs6681674 0 5424374 T C
1 rs11260657 0 5482386 G A
1 rs12023817 0 5536722 C A
1 rs1004125 0 5540807 A C
1 rs2012852 0 5541205 A C
1 rs9729649 0 5572304 G A
1 rs7515958 0 5603850 A G
1 rs12119802 0 5607988 T C
1 rs9439614 0 5626094 C T
1 rs2891080 0 5629592 A G
1 rs12139270 0 5658419 G A
1 rs1316481 0 5675474 C T
1 rs770679 0 5688356 T C
1 rs770683 0 5689702 C T
1 rs17028511 0 5704836 A G
1 rs1499395 0 5707938 C T
1 rs7544257 0 5732250 A G
1 rs770701 0 5743509 A G
1 rs2133496 0 5800904 A G
1 rs1698976 0 5900795 A G
1 rs12058375 0 5956909 C A
1 rs551207 0 6007446 T C
1 rs1295103 0 6088671 C A
1 rs1295087 0 6100313 T C
1 rs4908752 0 6125084 G T
1 rs1883771 0 6129864 T C
1 rs3789541 0 6141325 C T
1 rs12741018 0 6141454 A G
1 rs9434741 0 6217859 A G
1 rs11121449 0 6252443 C T
1 rs4908541 0 6291810 A G
1 rs4908874 0 6322936 A G
1 rs3789512 0 6330015 A G
1 rs34064241 0 6487031 C T
1 rs2986751 0 6534781 C T
1 rs11122100 0 6638064 C T
1 rs4908427 0 6976226 A G
1 rs11120799 0 7024222 G A
1 rs17345754 0 7141327 T C
1 rs10864276 0 7152069 A G
1 rs6694886 0 7167031 G T
1 rs17030322 0 7169779 C T
1 rs17349921 0 7170719 A G
1 rs4908605 0 7245434 G T
1 rs12125984 0 7247376 C T
1 rs6701870 0 7312258 T C
1 rs17350193 0 7354117 C T
1 rs10489142 0 7363310 A G
1 rs1029322 0 7396032 C T
1 rs845252 0 7482963 A G
1 rs11120923 0 7487330 C T
1 rs1193227 0 7501037 C T
1 rs12565108 0 7501060 C T
1 rs12565334 0 7567768 C T
1 rs12407666 0 7600905 A G
1 rs4908650 0 7607505 G A
1 rs11120973 0 7616430 G A
1 rs4908656 0 7616593 A C
1 rs12139470 0 7682489 T C
1 rs11585947 0 7718355 C T
1 rs10746477 0 8195724 C T
1 rs10864340 0 8280517 C T
1 rs438895 0 8338355 T C
1 rs6665631 0 8978514 A G
1 rs10864370 0 8985036 C T
1 rs914997 0 8998059 A G
1 rs6688840 0 8999506 C T
1 rs6692694 0 9000882 C T
1 rs17032875 0 9001562 C T
1 rs6691526 0 9021053 A G
1 rs10864377 0 9066695 C T
1 rs6672506 0 9067142 G A
1 rs2039631 0 9068020 G A
1 rs7530465 0 9068386 G A
1 rs12119878 0 9218721 G T
1 rs797252 0 9223160 T G
1 rs17368528 0 9324213 C T
1 rs916380 0 9341038 A G
1 rs4465231 0 9347278 A G
1 rs9726385 0 9349938 T C
1 rs2075973 0 9355897 T G
1 rs2075972 0 9406979 A G
1 rs4908853 0 9420502 G A
1 rs2275457 0 9427869 T C
1 rs6688312 0 9458793 C A
1 rs12044809 0 9466803 A G
1 rs6679380 0 9533238 T C
1 rs12755956 0 9567789 G A
1 rs7525571 0 9576675 A G
1 rs2119508 0 9854238 G A
1 rs12032209 0 9897001 A C
1 rs35232720 0 10051165 C T
1 rs2128416 0 10700448 C T
1 rs12567769 0 10727773 A G
1 rs7514751 0 10762432 C T
1 rs4845953 0 10801989 A G
1 rs205478 0 10811672 C T
1 rs205483 0 10814938 T C
1 rs205484 0 10815421 A G
1 rs10864471 0 10849645 A G
1 rs1737617 0 10850798 A G
1 rs1750861 0 10869052 A C
1 rs1776220 0 10874522 T C
1 rs555027 0 10901907 C T
1 rs12410376 0 10957984 C T
1 rs1280975 0 10976695 C T
1 rs1280984 0 10984562 A G
1 rs12748162 0 10986308 C A
1 rs11121663 0 11024395 C T
1 rs28991014 0 11255238 A G
1 rs3765906 0 11347092 T C
1 rs2982373 0 11377114 G A
1 rs12058244 0 11456027 G A
1 rs11585441 0 11501431 T C
1 rs17037129 0 11694773 A C
1 rs1055547 0 11708736 A G
1 rs9614 0 11710561 A C
1 rs2233004 0 11742074 A G
1 rs2143296 0 11746500 A G
1 rs12088541 0 11751135 C T
1 rs2336034 0 11772340 G A
1 rs17875979 0 11794676 G A
1 rs12116971 0 11797024 G T
1 rs6661776 0 11812127 A G
1 rs11803049 0 11928895 G A
1 rs17037529 0 11980449 T C
1 rs7529312 0 12024923 T C
1 rs4514248 0 12090001 T C
1 rs12042105 0 12105048 T C
1 rs6690493 0 12135526 A G
1 rs1201110 0 12153188 C T
1 rs12092682 0 12166855 G T
1 rs11569864 0 12168523 C T
1 rs2486316 0 12183245 G T
1 rs3766735 0 12194745 C T
1 rs5746059 0 12262792 A G
1 rs1061631 0 12268499 A G
1 rs11121917 0 12575090 T C
1 rs7521256 0 12600396 T C
1 rs2038118 0 12602979 A G
1 rs3128449 0 12641758 C T
1 rs6689733 0 12680180 A G
1 rs3000893 0 12683421 A G
1 rs17458785 0 12709554 A G
1 rs11121955 0 12723184 G A
1 rs3010872 0 12769239 T C
1 rs4845917 0 12880153 C T
1 rs12135103 0 12915847 T C
1 rs28488227 0 13176463 A G
1 rs3013104 0 13801879 A G
1 rs6666545 0 13806431 C A
1 rs3845608 0 13809227 A C
1 rs3013045 0 13816121 A G
1 rs2999865 0 13841295 G A
1 rs2282188 0 13842512 T C
1 rs17391912 0 13875610 C T
1 rs12042662 0 13885279 A G
1 rs12566684 0 13922117 A G
1 rs7514217 0 13922799 G A
1 rs10927907 0 13923574 T C
1 rs1767676 0 13946868 G A
1 rs11588651 0 13947905 A G
1 rs11588426 0 14141988 G T
1 rs1973904 0 14170060 G T
1 rs12407665 0 14197715 T C
1 rs11806865 0 14198107 C T
1 rs7521299 0 14205300 T G
1 rs2744647 0 14220942 C T
1 rs6677556 0 14226409 C T
1 rs7543809 0 14232929 T C
1 rs6681501 0 14320502 G T
1 rs4662101 0 14384016 A G
1 rs6701426 0 14391685 T C
1 rs10928056 0 14585648 G A
1 rs1538534 0 14622770 A C
1 rs6668724 0 14623470 T C
1 rs7527299 0 14625432 G A
1 rs11590846 0 14703854 C T
1 rs735832 0 14704676 C T
1 rs2480054 0 14792535 G A
1 rs2480057 0 14796432 G A
1 rs3892594 0 14849088 C T
1 rs1890784 0 14863561 C A
1 rs4385705 0 14876032 A G
1 rs17403250 0 14883844 G A
1 rs10927466 0 14890071 G A
1 rs2103694 0 14908073 C T
1 rs1028389 0 14994487 C T
1 rs12758392 0 15048326 T C
1 rs4543785 0 15089767 C T
1 rs732469 0 15093562 T C
1 rs804134 0 15150914 A C
1 rs12127407 0 15152755 T C
1 rs12123938 0 15154825 C T
1 rs11585327 0 15167003 G A
1 rs3856273 0 15182153 G A
1 rs3765380 0 15190264 C T
1 rs2801178 0 15208212 G T
1 rs12068752 0 15286096 A G
1 rs4661557 0 15322541 C T
1 rs6681053 0 15334782 C T
1 rs10927653 0 15368553 A G
1 rs578771 0 15371724 T C
1 rs12757909 0 15371782 G A
1 rs10754879 0 15373038 G A
1 rs10927657 0 15373378 T G
1 rs7522074 0 15415084 T G
1 rs3752934 0 15424731 G A
1 rs502918 0 15427982 C T
1 rs1985917 0 15562759 G A
1 rs4644485 0 15566803 T C
1 rs16851463 0 15569521 G T
1 rs11585832 0 15569822 G A
1 rs12038868 0 15571315 T C
1 rs6676098 0 15588759 T C
1 rs10803378 0 15626718 A G
1 rs1751998 0 15686006 C T
1 rs2092324 0 15733394 A G
1 rs2496320 0 15744271 G A
1 rs1544131 0 16345735 G A
1 rs5252 0 16378215 C T
1 rs28757713 0 16422010 G A
1 rs149562 0 16795201 C T
1 rs2985125 0 17004186 T C
1 rs1977269 0 17004850 G T
1 rs978528 0 17349798 A G
1 rs737428 0 17429185 C T
1 rs2454170 0 17490249 C T
1 rs4920358 0 17539073 C A
1 rs6667138 0 17540695 A G
1 rs2293914 0 17550314 G A
1 rs16823950 0 17551943 C A
1 rs2977290 0 17552875 G A
1 rs10127662 0 17554853 T G
1 rs12091488 0 17555931 A G
1 rs3003427 0 17589048 C A
1 rs2501796 0 17633522 A G
1 rs2240337 0 17674222 G A
1 rs2240335 0 17674537 G T
1 rs12746451 0 17674821 C T
1 rs2256787 0 17892816 C A
1 rs12066034 0 17905190 C T
1 rs11203423 0 17907505 G A
1 rs4920380 0 17918600 G A
1 rs3766307 0 17972321 A G
1 rs16830671 0 18048668 C T
1 rs11581535 0 18049872 C T
1 rs260514 0 18052645 T C
1 rs1977251 0 18098553 G A
1 rs4920642 0 18128532 T C
1 rs11203472 0 18160092 G A
1 rs697760 0 18179816 G T
1 rs647619 0 18183424 A G
1 rs7538231 0 18202181 G A
1 rs1192613 0 18322825 A G
1 rs16861538 0 18414524 A G
1 rs9661686 0 18477905 T C
1 rs9659675 0 18483918 A G
1 rs11260940 0 18490551 A G
1 rs749917 0 18503402 C T
1 rs16861677 0 18505429 T C
1 rs10907289 0 18512328 C T
1 rs1341306 0 18564669 A G
1 rs1341309 0 18566065 C T
1 rs2883821 0 18566851 T C
1 rs12566407 0 18569510 A G
1 rs4920468 0 18597809 G A
1 rs11260970 0 18605945 C T
1 rs6663855 0 18643577 A G
1 rs536540 0 18661583 A G
1 rs4542191 0 18813445 T C
1 rs12401403 0 18863502 A G
1 rs12131648 0 18897505 T C
1 rs7549273 0 18904707 G A
1 rs764289 0 19030396 C T
1 rs17352309 0 19036394 C T
1 rs6670751 0 19041598 A G
1 rs624761 0 19044877 A G
1 rs2236815 0 19049946 C T
1 rs2236805 0 19057730 T C
1 rs12144695 0 19060653 G A
1 rs2789334 0 19100436 C T
1 rs6667983 0 19107476 C A
1 rs7549129 0 19119606 C T
1 rs4920561 0 19175593 G A
1 rs4076838 0 19176908 C T
1 rs6426802 0 19202507 C T
1 rs4912044 0 19230263 G A
1 rs2024724 0 19237107 A G
1 rs16862363 0 19238942 C T
1 rs1043657 0 19635011 G A
1 rs10917459 0 19806692 T G
1 rs4326647 0 20056759 A C
1 rs10917527 0 20057205 T C
1 rs6669059 0 20109839 A C
1 rs7513369 0 20138436 A C
1 rs1317209 0 20140036 C T
1 rs3767216 0 20140340 A G
1 rs12405608 0 20144143 T C
1 rs17396847 0 20144332 A G
1 rs9651026 0 20146417 G A
1 rs10917549 0 20147302 T C
1 rs10799839 0 20148249 T C
1 rs3767219 0 20249606 C T
1 rs10916683 0 20300544 C T
1 rs3736979 0 20442691 C T
1 rs631134 0 20464891 C T
1 rs35231462 0 20467993 G A
1 rs11588698 0 20503183 G A
1 rs2097532 0 20551745 T C
1 rs12135822 0 20556029 A G
1 rs10916749 0 20604959 G T
1 rs11582590 0 20605863 G A
1 rs764151 0 20746568 C T
1 rs10753501 0 20758192 C A
1 rs7513147 0 20762133 C A
1 rs7545658 0 20883503 A G
1 rs2170336 0 20994952 C T
1 rs4655235 0 21009800 A G
1 rs2296223 0 21011182 G A
1 rs10916852 0 21052693 G T
1 rs3026845 0 21632470 G A
1 rs4654918 0 21657239 G A
1 rs12124123 0 21725824 A G
1 rs12750103 0 21736327 A G
1 rs16825455 0 21837755 A G
1 rs1772719 0 21904374 A C
1 rs10917023 0 21925603 A G
1 rs2128699 0 21974208 T C
1 rs829396 0 22003793 T C
1 rs10917042 0 22109370 C T
1 rs13374837 0 22140348 T C
1 rs2010397 0 22141983 A G
1 rs4654991 0 22184552 C T
1 rs10917097 0 22308807 G A
1 rs3117048 0 22345093 C T
1 rs4623666 0 22480312 A G
1 rs2807357 0 22491984 T C
1 rs6682404 0 22594956 T C
1 rs10799746 0 22625246 A C
1 rs10917209 0 22649994 A G
1 rs16826920 0 22650546 C T
1 rs4655059 0 22735906 C A
1 rs12756490 0 22863680 C T
1 rs7521074 0 22885766 T C
1 rs876685 0 23072420 A G
1 rs4233292 0 23080351 A G
1 rs1561625 0 23086883 A G
1 rs4655107 0 23094454 G A
1 rs11800828 0 23171706 A G
1 rs4654824 0 23183130 C T
1 rs7413155 0 23184206 C A
1 rs16828054 0 23540543 G A
1 rs2742958 0 23805293 C T
1 rs2811963 0 23824242 C A
1 rs6667575 0 23859521 A G
1 rs2071494 0 23884369 A G
1 rs2920 0 23884780 A G
1 rs11574 0 23885498 G A
1 rs4649099 0 23907702 G A
1 rs4648931 0 24389213 G T
1 rs3893318 0 24505944 G T
1 rs6683433 0 24507774 T C
1 rs7552167 0 24518643 G A
1 rs870549 0 24525996 C T
1 rs7539076 0 24540521 T C
1 rs2486669 0 24657860 T C
1 rs6659209 0 24662506 C T
1 rs6676449 0 24757806 C T
1 rs7540973 0 24864576 G T
1 rs2776747 0 24876383 T C
1 rs4649005 0 24947948 C T
1 rs4295833 0 25185786 G A
1 rs9438859 0 25224321 C T
1 rs16830141 0 25239289 T C
1 rs742230 0 25251424 C T
1 rs6662768 0 25251938 T C
1 rs4478762 0 25281015 G A
1 rs6690896 0 25305607 A G
1 rs12719821 0 25306562 C T
1 rs11588172 0 25421990 C T
1 rs7530932 0 25467161 A G
1 rs2064251 0 25469913 G A
1 rs742390 0 25499030 C T
1 rs10903129 0 25768937 A G
1 rs4659357 0 25900240 A G
1 rs3767891 0 26003756 T C
1 rs807267 0 26069507 T C
1 rs1007108 0 26104973 C T
1 rs12137896 0 26712597 C T
1 rs9438620 0 26716136 C T
1 rs6668958 0 26902388 G T
1 rs406985 0 26903570 C T
1 rs17162257 0 26929002 T G
1 rs7537450 0 27392946 C A
1 rs12410656 0 27397604 C T
1 rs17162551 0 27686621 C T
1 rs4525067 0 27689763 A G
1 rs11548323 0 27731651 G A
1 rs12726763 0 27958245 A G
1 rs12087211 0 27978664 G A
1 rs12743229 0 28011854 A G
1 rs2072750 0 28157871 T C
1 rs2871807 0 28416855 A G
1 rs2486674 0 28420384 G A
1 rs12565621 0 28451885 A G
1 rs12749204 0 29176213 G A
1 rs508448 0 29181525 C T
1 rs1032425 0 29575605 G T
1 rs2235937 0 29631909 A G
1 rs761430 0 29678774 A C
1 rs4654305 0 29684158 T C
1 rs1886651 0 29707412 T C
1 rs6702066 0 29711271 T C
1 rs4654337 0 29718655 C T
1 rs1886650 0 29735095 G T
1 rs4654342 0 29765644 C T
1 rs12758197 0 29784150 T C
1 rs1325281 0 29799510 C T
1 rs4078312 0 29815645 C T
1 rs6605085 0 29869915 A G
1 rs7418865 0 29870454 C T
1 rs28716253 0 29870952 A G
1 rs28567981 0 30029261 C T
1 rs387232 0 30157559 A C
1 rs9729887 0 30162007 G A
1 rs271392 0 30162368 C A
1 rs12118066 0 30185467 T C
1 rs4478859 0 30403470 T C
1 rs4949241 0 30459797 G A
1 rs10799077 0 30578618 G A
1 rs10799079 0 30590082 C T
1 rs4381243 0 30675881 A G
1 rs462649 0 30705639 G T
1 rs6676025 0 30734163 C T
1 rs2142716 0 30739134 C T
1 rs12035857 0 30740493 T C
1 rs11582464 0 30745268 C T
1 rs12135910 0 30766261 A G
1 rs10915079 0 30791525 C T
1 rs591858 0 30891217 C T
1 rs11590978 0 30987720 C T
1 rs379605 0 30988530 G T
1 rs396648 0 30993005 C T
1 rs10915147 0 30998579 A G
1 rs924267 0 31028135 A G
1 rs1575513 0 31070465 C T
1 rs10914172 0 31116813 A G
1 rs11585511 0 31216969 G A
1 rs1188350 0 31222316 T C
1 rs12756105 0 31313417 G A
1 rs12029838 0 31315286 C A
1 rs4949315 0 31315402 C A
1 rs10914221 0 31316029 A G
1 rs10753239 0 31362224 T C
1 rs7529390 0 31372686 C A
1 rs11578034 0 31842153 C T
1 rs10798873 0 32009650 T G
1 rs2377894 0 32031843 A G
1 rs3738008 0 32042268 C T
1 rs1107550 0 32048052 T C
1 rs10914477 0 32240262 G A
1 rs877674 0 32242206 C T
1 rs6656287 0 32252615 C T
1 rs4949486 0 32427388 C T
1 rs7541800 0 32456015 G A
1 rs10914540 0 32715821 G A
1 rs587149 0 32866717 G A
1 rs16834981 0 32875280 A C
1 rs10914555 0 32879586 T C
1 rs11588497 0 33030461 A G
1 rs6678903 0 33062554 T C
1 rs2184931 0 33203461 T C
1 rs17542433 0 33600115 A G
1 rs12564600 0 33911647 C T
1 rs12032996 0 33920586 A G
1 rs5007951 0 34034649 A G
1 rs6425830 0 34044616 A G
1 rs389724 0 34048281 G A
1 rs12727575 0 34052305 T C
1 rs2781790 0 34054862 T C
1 rs732889 0 34155501 T C
1 rs565953 0 34178508 T C
1 rs16835742 0 34180842 G T
1 rs6682875 0 34213109 G A
1 rs479938 0 34238852 A G
1 rs10798986 0 34241397 T G
1 rs524787 0 34243635 G A
1 rs1570089 0 34369245 C T
1 rs12124122 0 34383554 T C
1 rs6697504 0 34387864 C A
1 rs560563 0 34444494 C T
1 rs12043450 0 34523743 C T
1 rs1865892 0 34533702 T C
1 rs12048816 0 34565359 T C
1 rs4652992 0 34622349 T G
1 rs771122 0 34627949 A G
1 rs12406216 0 34648378 A G
1 rs297802 0 34674814 A G
1 rs12128858 0 34723928 T C
1 rs1361675 0 34797348 C T
1 rs2294190 0 34886654 C A
1 rs798074 0 34937352 C T
1 rs1336625 0 35162901 T G
1 rs1741953 0 35190138 T C
1 rs2093185 0 35224312 A C
1 rs755931 0 35227673 A G
1 rs4653104 0 35307121 T C
1 rs11802507 0 35312631 A G
1 rs14103 0 35321242 A C
1 rs4652867 0 35367290 G T
1 rs10908403 0 35379493 G A
1 rs2971400 0 35633937 T G
1 rs1203138 0 35950705 C T
1 rs6690378 0 36835804 A C
1 rs4653184 0 36847766 T C
1 rs6425991 0 36988601 A G
1 rs11263915 0 37019556 G A
1 rs12031548 0 37020422 A G
1 rs4026414 0 37022310 A G
1 rs7540413 0 37040374 T C
1 rs7538665 0 37043894 C T
1 rs4653210 0 37074351 G T
1 rs572294 0 37310466 T C
1 rs4652931 0 37326083 C T
1 rs1160751 0 37403567 A G
1 rs16823687 0 37408081 G A
1 rs3767080 0 37409665 C T
1 rs550115 0 37411578 T G
1 rs3767087 0 37416269 A G
1 rs535620 0 37419841 A G
1 rs2859741 0 37509352 A G
1 rs218419 0 37538771 T C
1 rs218428 0 37544223 C T
1 rs218396 0 37548473 T C
1 rs2047706 0 37717219 T C
1 rs1331335 0 37778661 T C
1 rs11264045 0 37892624 A G
1 rs7822 0 38174987 C T
1 rs17511304 0 38188787 A G
1 rs10157024 0 38231069 C T
1 rs7366048 0 38463504 C T
1 rs4634868 0 38465315 C T
1 rs571881 0 38550105 T C
1 rs486563 0 38559049 G A
1 rs1108182 0 38559352 A G
1 rs544700 0 38559533 A G
1 rs12404747 0 38591115 C T
1 rs6665139 0 38596210 A G
1 rs872595 0 38705915 T C
1 rs10889902 0 38723544 A C
1 rs12031152 0 38729507 T C
1 rs12028799 0 38731622 G A
1 rs6690257 0 38865601 A G
1 rs2256357 0 38908461 A G
1 rs1932362 0 38910848 C T
1 rs2244275 0 38940464 C T
1 rs1932364 0 38962135 A G
1 rs2992439 0 39010828 A G
1 rs12567715 0 39036468 C T
1 rs16825217 0 39039169 C T
1 rs4970605 0 39047119 A G
1 rs1001450 0 39050786 T C
1 rs3011179 0 39060900 A G
1 rs2985774 0 39071272 A G
1 rs12037910 0 39087604 G A
1 rs2209477 0 39248886 T C
1 rs4970630 0 39278261 A C
1 rs16825524 0 39279037 A G
1 rs1184068 0 39279324 A G
1 rs7522863 0 39385086 C A
1 rs6665494 0 39431045 C T
1 rs9659165 0 39545269 C T
1 rs260974 0 39548798 T G
1 rs11206478 0 40091119 A G
1 rs6694831 0 40095493 A G
1 rs477913 0 40153141 T C
1 rs564249 0 40155623 A G
1 rs704771 0 40161013 C T
1 rs7549005 0 40164552 A G
1 rs12406805 0 40190102 G A
1 rs539853 0 40194903 G A
1 rs7536524 0 40195563 A C
1 rs704785 0 40195574 A C
1 rs704787 0 40199854 C T
1 rs1053846 0 40223140 A C
1 rs7548524 0 40368905 C T
1 rs11207227 0 40437923 C T
1 rs10889095 0 40442552 C T
1 rs11207778 0 40753985 A G
1 rs10489432 0 40759231 A G
1 rs11207870 0 40789927 C T
1 rs432803 0 40809669 G T
1 rs734922 0 40814917 A G
1 rs209599 0 40871497 C T
1 rs2769256 0 41248488 C T
1 rs4660469 0 41286353 A G
1 rs1041239 0 41295542 A G
1 rs4660473 0 41318440 A G
1 rs12564627 0 41319146 T C
1 rs6671627 0 41420985 G A
1 rs11209792 0 41748424 C T
1 rs12402711 0 41879081 G A
1 rs2810569 0 41895497 C T
1 rs1969749 0 41973908 T C
1 rs2993122 0 42354070 T C
1 rs2494366 0 42798204 G A
1 rs6700677 0 43223489 C T
1 rs6685920 0 43321476 G A
1 rs12136910 0 43326098 T C
1 rs17382631 0 43356211 A C
1 rs841837 0 43380982 G T
1 rs3768045 0 43421524 C T
1 rs4660697 0 43458250 C T
1 rs12404679 0 43458458 C T
1 rs841833 0 43460561 C T
1 rs9326132 0 43471182 G T
1 rs13375629 0 43471613 C T
1 rs17388983 0 43523549 G A
1 rs529113 0 43723986 T G
1 rs6690113 0 43757955 A G
1 rs12126199 0 43859227 C T
1 rs6695915 0 44010571 A G
1 rs11210951 0 44541961 C A
1 rs6429539 0 44860224 G A
1 rs11210996 0 44887362 G A
1 rs1340647 0 44889509 A G
1 rs1417371 0 44920992 G A
1 rs2185500 0 44934995 A G
1 rs12036856 0 44952582 A G
1 rs7354900 0 44957986 A G
1 rs6429541 0 44965723 A G
1 rs270724 0 44991278 A G
1 rs12749503 0 44991991 A G
1 rs156650 0 45056293 G A
1 rs459088 0 45081298 G T
1 rs12022162 0 45161845 A C
1 rs1535737 0 46897698 G A
1 rs6673787 0 47028115 C T
1 rs1971518 0 47208081 C T
1 rs986034 0 47226827 C A
1 rs1832992 0 47620126 A G
1 rs2245122 0 47645995 A G
1 rs2758738 0 47710154 A G
1 rs10158159 0 48006898 G A
1 rs518057 0 48009686 G A
1 rs2507007 0 48046320 A C
1 rs11211576 0 48091748 G A
1 rs2165193 0 48213641 T C
1 rs17103939 0 48409812 C T
1 rs17104042 0 48481192 A C
1 rs1693258 0 48483197 C T
1 rs1039131 0 48515250 C T
1 rs2270973 0 48520777 T G
1 rs11205499 0 48977584 A G
1 rs17104710 0 49179498 A G
1 rs6660206 0 50189321 A G
1 rs11205682 0 50567676 T C
1 rs12043872 0 50644891 C T
1 rs10493158 0 52015192 T C
1 rs1167169 0 52431393 G A
1 rs706497 0 53114736 C T
1 rs625829 0 53115200 T G
1 rs1298238 0 53633248 C T
1 rs2788033 0 53777543 A G
1 rs12083302 0 53803639 C T
1 rs12057285 0 53970536 C T
1 rs2296761 0 53972049 G T
1 rs1780394 0 54163854 C T
1 rs1725982 0 54211771 T C
1 rs1183394 0 54222571 C T
1 rs1181186 0 54292026 C T
1 rs731828 0 54368253 A C
1 rs4926616 0 54369730 C T
1 rs7528535 0 54484513 C T
1 rs10888837 0 54655895 G A
1 rs4927072 0 54680058 A G
1 rs3766453 0 54702869 G A
1 rs11206315 0 54743408 G A
1 rs1416558 0 54753512 G T
1 rs6697414 0 54755091 A C
1 rs17392923 0 54769756 T C
1 rs6695534 0 54770909 A C
1 rs10788979 0 54798752 T C
1 rs6656290 0 54943752 T C
1 rs380841 0 55009913 G A
1 rs299872 0 55014160 A G
1 rs3753013 0 55014492 G T
1 rs2133003 0 55022557 A G
1 rs12039865 0 55092069 T C
1 rs12137621 0 55143328 A C
1 rs605970 0 55151126 A G
1 rs6695931 0 55212984 A C
1 rs880755 0 55262166 C T
1 rs601902 0 55350023 G A
1 rs12037220 0 55369645 G A
1 rs619895 0 55379939 G A
1 rs2317951 0 55434648 G A
1 rs6588543 0 55475966 C T
1 rs2149038 0 55480504 A G
1 rs11206510 0 55496039 T C
1 rs7551981 0 55719166 G T
1 rs12086676 0 55738663 C T
1 rs7532502 0 55938887 A G
1 rs9436516 0 56123166 A G
1 rs12081053 0 56412081 C T
1 rs6662998 0 56413260 C T
1 rs12066561 0 56775821 T C
1 rs10159099 0 56800736 A G
1 rs4431886 0 56852267 C T
1 rs7367993 0 56888166 G T
1 rs2780859 0 56895392 A C
1 rs10888976 0 56961354 C T
1 rs11810204 0 57020516 C T
1 rs17416299 0 57020903 C T
1 rs857147 0 57177789 C T
1 rs3738567 0 57178926 A C
1 rs857138 0 57191924 A G
1 rs857163 0 57238019 G A
1 rs6658389 0 57252494 C T
1 rs12408283 0 57273017 A G
1 rs10889018 0 57275487 C T
1 rs10749710 0 57275564 A G
1 rs11206923 0 57283181 A G
1 rs7544695 0 57297388 C A
1 rs12032625 0 57301685 A C
1 rs761964 0 57304135 A C
1 rs1774889 0 57383683 G A
1 rs626457 0 57407484 A G
1 rs554795 0 57563074 A G
1 rs534080 0 57584721 G A
1 rs12029757 0 57587533 G A
1 rs17482980 0 57651809 A G
1 rs10489468 0 57684025 C T
1 rs595513 0 57756980 C A
1 rs12564258 0 57771854 A G
1 rs2691466 0 57957657 T C
1 rs3131754 0 58143696 A G
1 rs3126019 0 58162855 C T
1 rs12030998 0 58185042 A G
1 rs3118027 0 58192889 C T
1 rs7354949 0 58194530 A G
1 rs12406340 0 58371727 C T
1 rs1202802 0 58376247 A G
1 rs12125562 0 58381521 T C
1 rs12135814 0 58396783 T C
1 rs1925419 0 58484277 A G
1 rs1325454 0 58488751 C A
1 rs1998739 0 58489443 A G
1 rs6698482 0 58531627 G A
1 rs12569191 0 58532755 A G
1 rs2002058 0 58561329 G A
1 rs7511972 0 58677864 T C
1 rs11207177 0 58682811 G T
1 rs12567514 0 58800475 T C
1 rs12748486 0 58810057 C T
1 rs11580545 0 58838246 A G
1 rs17496683 0 58848671 A G
1 rs12038113 0 58864093 G A
1 rs706444 0 58910442 A G
1 rs706450 0 58915624 T C
1 rs14008 0 59042181 C A
1 rs2760488 0 59231953 C A
1 rs2984908 0 59304719 T C
1 rs942124 0 59304910 A G
1 rs4326648 0 59332599 C T
1 rs11207344 0 59414592 G T
1 rs3010336 0 59482626 G T
1 rs12748496 0 59486551 G A
1 rs2068743 0 59573341 G A
1 rs1475629 0 59608025 G T
1 rs3850542 0 59635870 C A
1 rs10493256 0 59688948 A G
1 rs17478612 0 59722872 A C
1 rs333661 0 59744841 G A
1 rs657746 0 59881472 G A
1 rs4912402 0 59973874 A C
1 rs6685309 0 60173734 C T
1 rs2152938 0 60184557 A G
1 rs17557490 0 60196337 A C
1 rs654165 0 60226496 G T
1 rs10493275 0 60455797 A G
1 rs1354085 0 60834294 A G
1 rs11207599 0 60862487 C A
1 rs403304 0 60869362 G T
1 rs425181 0 61235684 G A
1 rs12403020 0 61255619 C T
1 rs599989 0 61353698 C T
1 rs1447184 0 61355010 C T
1 rs2044548 0 61363707 A G
1 rs2121598 0 61376228 G T
1 rs12062201 0 61384237 C T
1 rs6587909 0 61389213 A G
1 rs12038942 0 61435075 T C
1 rs17121462 0 61467602 T G
1 rs870752 0 61470318 A C
1 rs1779851 0 61510619 C T
1 rs2008968 0 61607034 A G
1 rs10889215 0 61668784 C T
1 rs11207714 0 61681474 T C
1 rs7540527 0 61706073 T C
1 rs6684051 0 61731440 A C
1 rs332830 0 61739394 C T
1 rs2806425 0 61751410 C T
1 rs2806426 0 61755978 G T
1 rs1125777 0 61831890 A G
1 rs12568010 0 61831938 A G
1 rs7533561 0 61837588 G A
1 rs11807521 0 61844272 G A
1 rs17356825 0 61865995 C T
1 rs10889221 0 61872541 A G
1 rs1884367 0 61902907 C T
1 rs2474358 0 61920769 A G
1 rs1933315 0 62023059 T C
1 rs6660502 0 62067741 G T
1 rs10736398 0 62109502 G T
1 rs1390450 0 62140388 G A
1 rs17312971 0 62189541 T C
1 rs3790580 0 62212909 A G
1 rs11207830 0 62244279 G A
1 rs1286831 0 62271962 A G
1 rs1286809 0 62284504 A G
1 rs2498997 0 62363350 C T
1 rs1412622 0 62365217 G A
1 rs12747615 0 62369738 A G
1 rs10493316 0 62458463 C T
1 rs12095754 0 62634834 T G
1 rs2457832 0 62635116 C T
1 rs1555831 0 62778757 A G
1 rs4915824 0 62797677 T C
1 rs10889320 0 62803277 C T
1 rs12028582 0 62803803 A G
1 rs4915827 0 62804719 A G
1 rs3861941 0 62824790 A G
1 rs12042483 0 62833738 G A
1 rs7550306 0 62997573 A C
1 rs12137912 0 63362324 A G
1 rs17123995 0 63370965 C T
1 rs2803234 0 63401632 C T
1 rs1333731 0 63417567 T C
1 rs12119857 0 63454731 G A
1 rs4915629 0 63457362 G T
1 rs17124198 0 63458845 C T
1 rs12119690 0 63484437 C T
1 rs4915868 0 63493897 A G
1 rs12091913 0 63496207 G A
1 rs6588005 0 63499652 T G
1 rs1888177 0 63529371 A C
1 rs6663920 0 63554295 C T
1 rs17124687 0 63599492 A G
1 rs3887428 0 63626202 G A
1 rs4269797 0 63628648 C T
1 rs12024843 0 63773214 A G
1 rs2235950 0 63785711 C T
1 rs6588025 0 63790503 T C
1 rs10749738 0 63793155 G A
1 rs10489494 0 63798761 G A
1 rs932748 0 63805122 A C
1 rs217452 0 64002856 G A
1 rs927019 0 64082279 T C
1 rs2269260 0 64085337 C T
1 rs2301059 0 64086901 C T
1 rs10489612 0 64094780 C T
1 rs2269248 0 64102114 C T
1 rs17301901 0 64102590 C T
1 rs1354719 0 64168032 G A
1 rs1542805 0 64262269 G A
1 rs11208306 0 64320736 G A
1 rs11208308 0 64340452 C T
1 rs11580998 0 64537743 G A
1 rs12127830 0 64590297 T C
1 rs1408417 0 64590697 G A
1 rs17126249 0 64696077 G A
1 rs2047284 0 64825150 C T
1 rs305544 0 64918776 A G
1 rs2484245 0 64933188 G A
1 rs3828064 0 65147002 A G
1 rs12081048 0 65148312 T G
1 rs12757683 0 65148949 C T
1 rs1926303 0 65158724 T C
1 rs11208566 0 65459206 G A
1 rs12566370 0 65584570 A G
1 rs17127359 0 65593407 C T
1 rs6677191 0 65688461 A G
1 rs17127415 0 65694612 C T
1 rs4915691 0 65867519 A G
1 rs9436297 0 65888854 T C
1 rs17128123 0 66380342 C T
1 rs6588186 0 66547009 C T
1 rs544361 0 66683452 C T
1 rs499170 0 66766741 A G
1 rs12093599 0 66808852 C T
1 rs562910 0 67245658 A G
1 rs1925400 0 67352960 T C
1 rs17129664 0 67583298 C T
1 rs1495965 0 67753508 G A
1 rs10458577 0 67927786 A G
1 rs6657603 0 67935310 G T
1 rs12120145 0 68012254 T C
1 rs787486 0 68090386 C T
1 rs9436797 0 68567418 G A
1 rs729884 0 68645917 C T
1 rs1036067 0 68660092 A C
1 rs7554551 0 68665023 C T
1 rs9436812 0 68821539 C T
1 rs4140577 0 69217209 G T
1 rs12030971 0 69431263 A G
1 rs1022013 0 69432044 C T
1 rs12097254 0 69435479 C T
1 rs1507853 0 69442664 C T
1 rs11577703 0 69442881 A C
1 rs4650310 0 69445925 T C
1 rs1414663 0 69634134 C T
1 rs12088026 0 69909512 C T
1 rs6424486 0 69914861 A G
1 rs1623854 0 70178544 C T
1 rs7523521 0 70225340 A G
1 rs17097452 0 70229665 T C
1 rs12037989 0 70244251 G A
1 rs12027206 0 70279152 C T
1 rs12036256 0 70818576 T G
1 rs6693082 0 70905674 T G
1 rs555671 0 70913726 C T
1 rs8179319 0 70934259 A G
1 rs17131315 0 70944520 T C
1 rs9988559 0 70945884 A G
1 rs10518338 0 70981747 G A
1 rs10889879 0 70986547 A G
1 rs2651237 0 70988682 C T
1 rs12117246 0 71035504 A G
1 rs1932065 0 71084638 A G
1 rs2182325 0 71371420 C T
1 rs2221513 0 71850820 C T
1 rs17503430 0 71993292 C T
1 rs1486110 0 72505345 G A
1 rs1486090 0 72508296 T C
1 rs2821257 0 72555807 T G
1 rs1445591 0 72960011 C T
1 rs6424477 0 73040590 A G
1 rs6680989 0 74228366 A G
1 rs12409558 0 74286123 G T
1 rs958820 0 74326154 C T
1 rs17094973 0 74696439 T G
1 rs3753183 0 74699099 T G
1 rs6669186 0 74857855 A G
1 rs17095501 0 74983721 C T
1 rs7541513 0 75014195 C T
1 rs3753190 0 75175262 A G
1 rs277385 0 75277568 G T
1 rs2134837 0 75278236 C T
1 rs17097106 0 76092180 T C
1 rs17098418 0 76695328 C T
1 rs3884182 0 76774201 C T
1 rs2893416 0 76774380 A C
1 rs6681765 0 76777065 G A
1 rs12046510 0 76782834 A C
1 rs12742405 0 76907906 A G
1 rs315091 0 76975059 G T
1 rs1436087 0 76975437 C T
1 rs10873890 0 76975717 A G
1 rs341028 0 77073771 T C
1 rs4506508 0 77256336 C A
1 rs12118675 0 77263227 T C
1 rs17099662 0 77325124 G A
1 rs17368577 0 77396048 C T
1 rs10873923 0 77405884 C T
1 rs199687 0 77482187 T C
1 rs169215 0 77546091 A C
1 rs199675 0 77547831 C T
1 rs7516609 0 77548386 A G
1 rs1028737 0 77669114 A G
1 rs1498401 0 77895705 T C
1 rs3767035 0 77994269 G A
1 rs7533564 0 78825912 T C
1 rs3766354 0 78957550 C T
1 rs520171 0 78989850 A C
1 rs984107 0 79056787 C A
1 rs1333972 0 79111142 T G
1 rs2148686 0 79111419 C A
1 rs10873996 0 79246505 A G
1 rs7534310 0 79439662 G T
1 rs11584172 0 79454383 C T
1 rs6677175 0 79491206 C T
1 rs11807825 0 79493936 T C
1 rs12063711 0 79594157 T C
1 rs17102815 0 79594565 A G
1 rs5008836 0 79658861 A G
1 rs17454292 0 80059329 C T
1 rs10782691 0 80098823 C T
1 rs1404064 0 80203708 G A
1 rs17103834 0 80313191 T G
1 rs7529438 0 80735096 A G
1 rs11588728 0 80761197 T C
1 rs1781761 0 80781284 C T
1 rs1687812 0 80835085 T C
1 rs10518645 0 80867324 C T
1 rs3909721 0 80877080 G A
1 rs17399290 0 81048650 C A
1 rs841668 0 81159163 A G
1 rs7531477 0 81209461 C T
1 rs11163137 0 81300642 G A
1 rs4650491 0 81352249 G T
1 rs1365523 0 81453818 C T
1 rs2042749 0 81470086 A G
1 rs11163183 0 81478037 T C
1 rs7531507 0 81489207 G A
1 rs7541874 0 81489305 G A
1 rs11163189 0 81491004 T C
1 rs3908551 0 81630069 A G
1 rs10493690 0 81766989 C A
1 rs4526653 0 81831533 A C
1 rs4272665 0 81891826 A G
1 rs10874242 0 81891851 C T
1 rs4650559 0 81951500 C T
1 rs17098770 0 81960171 T C
1 rs11586072 0 81987161 C A
1 rs17421240 0 82016757 T C
1 rs6605239 0 82038503 G T
1 rs10493696 0 82102924 C T
1 rs2039829 0 82198945 A G
1 rs12090448 0 82203562 A G
1 rs9729825 0 82215080 A G
1 rs10874286 0 82562877 A C
1 rs12121851 0 82563290 C T
1 rs4970672 0 82575538 G T
1 rs17437521 0 82829953 C T
1 rs11579502 0 82835418 T C
1 rs10493715 0 82865771 G A
1 rs1281598 0 82883310 A G
1 rs11163480 0 82935587 A G
1 rs719793 0 82965451 C T
1 rs12067308 0 82965883 T C
1 rs17576309 0 82986888 A G
1 rs319661 0 83128812 G A
1 rs3845616 0 83135055 A G
1 rs7554166 0 83265008 C T
1 rs17109252 0 83288999 C T
1 rs12120783 0 83289913 T G
1 rs6659184 0 83465396 C T
1 rs17109504 0 83468851 A C
1 rs6693586 0 83586063 T C
1 rs3956418 0 83829357 A G
1 rs12408136 0 83834902 T C
1 rs4403648 0 83841946 A C
1 rs12139544 0 83863396 T C
1 rs977889 0 84012000 A G
1 rs4907182 0 84313764 A G
1 rs11163934 0 84728697 C A
1 rs12047850 0 84729134 A C
1 rs12120336 0 84745573 A G
1 rs626118 0 84746227 T C
1 rs680308 0 84746845 A G
1 rs953796 0 84842764 G T
1 rs641965 0 84843600 G A
1 rs17131653 0 84856328 C T
1 rs186360 0 84992110 A G
1 rs12027987 0 85206774 C T
1 rs818521 0 85207526 T C
1 rs10873653 0 85230072 G A
1 rs4907105 0 85340005 A C
1 rs17116972 0 85346224 G T
1 rs942682 0 85346891 T C
1 rs6685090 0 85373557 C T
1 rs3738572 0 85391140 C T
1 rs6681025 0 85392324 C T
1 rs12057637 0 85392616 A C
1 rs12035525 0 85529523 C A
1 rs7530433 0 85770794 G A
1 rs1403956 0 85933638 C T
1 rs1403955 0 85940105 A C
1 rs6665825 0 85955261 A G
1 rs4420136 0 85975076 C T
1 rs1524004 0 86011057 A G
1 rs17128307 0 86249454 C T
1 rs571691 0 86431623 A G
1 rs1605416 0 86563718 G T
1 rs12044349 0 86566278 C T
1 rs6576821 0 86697145 C A
1 rs2145412 0 86939130 C T
1 rs5744329 0 86940715 G A
1 rs926065 0 86941488 G T
1 rs2791514 0 86948169 A G
1 rs2791512 0 86948708 C T
1 rs17129530 0 87300389 A G
1 rs12136695 0 87615412 A G
1 rs7556318 0 87649865 A G
1 rs12563224 0 87663215 G A
1 rs3753291 0 87798013 C A
1 rs10873830 0 87803200 T C
1 rs12734641 0 87825484 C A
1 rs7518015 0 87826418 A G
1 rs17130036 0 87992241 A G
1 rs7517567 0 88005122 C T
1 rs12046929 0 88033668 A G
1 rs7551430 0 88035848 T C
1 rs4655852 0 88035857 A G
1 rs7547117 0 88039606 C T
1 rs17130094 0 88115934 T C
1 rs2503259 0 88231787 C T
1 rs12139718 0 88234437 C T
1 rs12061052 0 88269313 G T
1 rs2503273 0 88273790 T C
1 rs2117353 0 88279171 G A
1 rs12755273 0 88282170 C T
1 rs4655858 0 88290369 G T
1 rs3008463 0 88373874 T C
1 rs12741507 0 88402963 T G
1 rs6691335 0 88416590 T C
1 rs17130231 0 88447326 A G
1 rs3008465 0 88453303 T G
1 rs11801253 0 88467667 A G
1 rs4656013 0 88604157 T C
1 rs2390437 0 88620172 G A
1 rs10923035 0 88647092 C T
1 rs4656043 0 88864082 A C
1 rs17433417 0 89032203 A G
1 rs17471766 0 89361686 G A
1 rs12409123 0 89385281 C T
1 rs3738055 0 89426902 T C
1 rs12138939 0 89673299 G A
1 rs12131735 0 89724298 A G
1 rs3806338 0 89735314 C T
1 rs612767 0 89748907 A G
1 rs10801724 0 89779051 T G
1 rs359946 0 90019642 C T
1 rs1215547 0 90072888 C T
1 rs2186184 0 90298305 C T
1 rs4658335 0 90304024 A G
1 rs10754295 0 90322384 C T
1 rs17130908 0 90338129 C T
1 rs17446011 0 90373449 C T
1 rs17505638 0 90388187 C T
1 rs2802022 0 90461348 C A
1 rs2816855 0 90501669 C T
1 rs10801786 0 90595332 T G
1 rs7520257 0 90600817 T C
1 rs6662919 0 90601007 A G
1 rs6428572 0 90601121 T C
1 rs10493837 0 90657295 C T
1 rs4415546 0 90658051 T G
1 rs12121502 0 91106354 T C
1 rs2797293 0 91107981 T C
1 rs2970544 0 91113178 T C
1 rs6689845 0 91203929 G A
1 rs6696987 0 91226447 T C
1 rs10922921 0 91234966 A G
1 rs1188929 0 91311423 A G
1 rs4658186 0 91524208 A G
1 rs469846 0 91529589 C T
1 rs164893 0 91567210 A G
1 rs12060327 0 91802783 A C
1 rs12129878 0 91831097 T C
1 rs17131417 0 91848784 C T
1 rs2099749 0 91854383 A G
1 rs4650270 0 92082656 C A
1 rs17569956 0 92089259 T G
1 rs12410523 0 92120137 A G
1 rs4459159 0 92122248 T C
1 rs17131541 0 92191809 G T
1 rs2029356 0 92209311 C T
1 rs2811602 0 93324269 A G
1 rs575367 0 93531706 C A
1 rs7520019 0 94400045 A G
1 rs933073 0 94486667 A C
1 rs1320502 0 94501799 C T
1 rs1889548 0 94503197 G T
1 rs12759306 0 94537642 A C
1 rs337601 0 95017380 G A
1 rs1245480 0 95117704 C T
1 rs11803470 0 95117783 A G
1 rs7513758 0 95142547 A G
1 rs1782393 0 95198251 C T
1 rs698964 0 95309772 G A
1 rs698963 0 95310618 G A
1 rs6669849 0 95314443 C T
1 rs1023330 0 95586773 C T
1 rs13375091 0 96035056 C T
1 rs937928 0 96098508 C T
1 rs11165466 0 96150713 A G
1 rs17114640 0 96566226 T G
1 rs17115122 0 96869211 G A
1 rs12735722 0 97719934 G A
1 rs496179 0 97721488 A G
1 rs11165823 0 97725679 T C
1 rs11165868 0 97885040 C T
1 rs17116720 0 97891548 T C
1 rs4451581 0 97949431 A C
1 rs17100624 0 98020955 C T
1 rs1198589 0 98550411 G A
1 rs12567765 0 98660622 G A
1 rs698994 0 98662961 A G
1 rs1155644 0 98720270 G A
1 rs11165975 0 98727000 C A
1 rs12751197 0 98727780 A C
1 rs12134140 0 98728204 A G
1 rs11166016 0 98916248 C T
1 rs520327 0 98957554 C A
1 rs167567 0 98961931 C T
1 rs3867319 0 98964760 G A
1 rs309057 0 99403197 A G
1 rs309083 0 99416102 T G
1 rs12075686 0 99608295 A C
1 rs4908314 0 99800131 A G
1 rs7525165 0 99800604 G T
1 rs9628986 0 99956800 G T
1 rs17120680 0 100031574 T C
1 rs2392039 0 100063082 T C
1 rs7536479 0 100065568 A G
1 rs11166382 0 100428784 A C
1 rs10158777 0 100742399 T C
1 rs980800 0 100914659 T C
1 rs12049233 0 101123278 G A
1 rs3917009 0 101189410 C T
1 rs3917012 0 101195659 T G
1 rs3181088 0 101198708 C T
1 rs3176878 0 101203698 C T
1 rs7552136 0 101616430 C T
1 rs17123757 0 101622960 C T
1 rs10783155 0 101655670 T C
1 rs12407211 0 101675844 C A
1 rs12408201 0 101678531 C T
1 rs6673771 0 101690270 A G
1 rs12407294 0 101701432 T C
1 rs17124314 0 101829924 C T
1 rs7553108 0 101843149 G T
1 rs6577244 0 101848719 C T
1 rs12058460 0 101899294 G T
1 rs12057522 0 102039242 T G
1 rs12743305 0 102039804 G T
1 rs7541801 0 102040519 G A
1 rs1351839 0 102155106 A G
1 rs12755682 0 102161329 C T
1 rs7529743 0 102176419 G A
1 rs17125417 0 102246949 G A
1 rs10493976 0 102263909 G A
1 rs10493975 0 102279573 A G
1 rs6577274 0 102284828 G A
1 rs6694095 0 102285043 T C
1 rs7547160 0 102285285 T C
1 rs10493973 0 102296279 A G
1 rs11164308 0 102306723 C A
1 rs12060073 0 102386104 A G
1 rs12125726 0 102389605 T C
1 rs11164337 0 102389733 C T
1 rs1932850 0 102410515 A G
1 rs10493966 0 102421714 G T
1 rs1938368 0 102654557 G A
1 rs10158366 0 102743350 A G
1 rs17127702 0 103754317 T G
1 rs12751561 0 103763039 G A
1 rs4907992 0 103763252 A G
1 rs1406135 0 103764640 A G
1 rs3849298 0 104483838 G A
1 rs11185393 0 104752001 A C
1 rs1928329 0 104766179 C T
1 rs6703902 0 104780767 C A
1 rs10881154 0 104945065 A G
1 rs12036496 0 104980964 T C
1 rs7418397 0 104985719 G A
1 rs1028120 0 105184759 T G
1 rs11577870 0 105295245 T C
1 rs12092586 0 105403089 A G
1 rs4847087 0 105647075 A G
1 rs4421638 0 105681907 C T
1 rs12120660 0 106086980 G A
1 rs6582953 0 106622689 C T
1 rs6700635 0 106639555 G T
1 rs17016826 0 106687949 A C
1 rs12023696 0 106752234 A G
1 rs7514699 0 106972853 C T
1 rs12752606 0 107046847 G A
1 rs12726652 0 107432576 A G
1 rs9435419 0 107485489 C T
1 rs6582999 0 107497665 G A
1 rs10494061 0 107710378 T C
1 rs10881456 0 107726492 C T
1 rs11185082 0 107842708 G A
1 rs17509160 0 107855013 C T
1 rs7555412 0 107872936 G A
1 rs12029417 0 107895076 A G
1 rs17509795 0 107898606 G A
1 rs6664221 0 107909878 C T
1 rs6662274 0 107919366 A C
1 rs6685989 0 107919409 A G
1 rs6677537 0 107919425 C T
1 rs6681988 0 107930365 C T
1 rs746603 0 107931160 T C
1 rs621222 0 108017559 C T
1 rs512719 0 108020853 C T
1 rs17019212 0 108028555 T C
1 rs12756322 0 108037997 G T
1 rs12092544 0 108055112 T C
1 rs11185129 0 108070435 C T
1 rs17020274 0 108430813 T C
1 rs12409813 0 108524089 G T
1 rs7543760 0 108524270 A G
1 rs12569255 0 108530811 C T
1 rs828999 0 108744934 A G
1 rs7512643 0 109042271 A G
1 rs12039852 0 109075236 G A
1 rs17616564 0 109108395 G A
1 rs6665861 0 109208995 C T
1 rs17553619 0 109261509 A G
1 rs2026485 0 109266523 C T
1 rs11582005 0 109268441 G A
1 rs9440550 0 109392901 G A
1 rs2358956 0 109612806 C T
1 rs595635 0 109696968 T C
1 rs14000 0 109822509 T C
1 rs17036094 0 109834940 A C
1 rs629001 0 109838918 A G
1 rs625456 0 110210671 C A
1 rs673151 0 110213458 G A
1 rs2239892 0 110234286 T C
1 rs3818562 0 110300441 C T
1 rs6681343 0 110325532 C T
1 rs7524737 0 110332816 G T
1 rs11102006 0 110334034 G A
1 rs485074 0 110338434 C T
1 rs12727662 0 110343644 G A
1 rs484673 0 110379315 G A
1 rs10857800 0 110408241 C T
1 rs1021880 0 110424529 A G
1 rs433192 0 110431378 C T
1 rs333951 0 110451690 G A
1 rs333947 0 110470764 G A
1 rs17025286 0 110503433 G A
1 rs593644 0 110671320 G T
1 rs697387 0 110674137 C T
1 rs12736166 0 110765392 A G
1 rs2282262 0 110769589 C T
1 rs958798 0 110770223 G T
1 rs2077402 0 110770293 A G
1 rs7514102 0 110998854 G A
1 rs4839417 0 111018598 C T
1 rs17025859 0 111018874 G A
1 rs1857514 0 111027035 T C
1 rs815325 0 111038969 G A
1 rs17025931 0 111040498 C T
1 rs3768456 0 111061653 T C
1 rs1625029 0 111089405 G A
1 rs11102129 0 111092468 T C
1 rs6672114 0 111113317 A G
1 rs923826 0 111114154 C T
1 rs6675315 0 111117814 A G
1 rs2640503 0 111177405 T C
1 rs17636084 0 111234601 C T
1 rs1418426 0 111498111 C T
1 rs9660523 0 111525736 C T
1 rs17026705 0 111528210 G A
1 rs629608 0 111738116 T G
1 rs610261 0 111740942 G A
1 rs1075772 0 111795352 G A
1 rs3806446 0 111832291 A G
1 rs7541956 0 111909048 G A
1 rs10857892 0 112063002 G A
1 rs2364813 0 112082365 T C
1 rs2800903 0 112103432 C T
1 rs10857899 0 112127718 A G
1 rs7516113 0 112128242 T C
1 rs11102314 0 112153539 C T
1 rs2618036 0 112347677 A C
1 rs17028610 0 112349568 C T
1 rs17028976 0 112435325 G T
1 rs17726989 0 112477114 G A
1 rs17029132 0 112486470 A G
1 rs12741034 0 112486533 C A
1 rs12072776 0 112487033 C T
1 rs6696023 0 112556776 A G
1 rs7526235 0 112560278 G A
1 rs155645 0 112688311 G T
1 rs961799 0 112774577 C T
1 rs1890400 0 112783743 C A
1 rs10157998 0 112789639 G A
1 rs17029987 0 112841001 G A
1 rs3128373 0 112858294 C T
1 rs1343274 0 112875033 T C
1 rs2492508 0 112941134 G A
1 rs12144044 0 113248791 C A
1 rs11102524 0 113268225 C T
1 rs10857978 0 113338649 C T
1 rs12090523 0 113391029 T G
1 rs1216870 0 113717470 A G
1 rs1216899 0 113751640 T C
1 rs7555991 0 113755018 C T
1 rs17014869 0 113773981 G A
1 rs773573 0 113818120 C T
1 rs4839322 0 114048588 C T
1 rs1217390 0 114451307 A G
1 rs11485101 0 114501968 A G
1 rs10494164 0 114546528 G A
1 rs611514 0 114651076 G A
1 rs479359 0 114662870 G A
1 rs11581857 0 114669174 C T
1 rs2629824 0 114687316 C T
1 rs631230 0 114720018 C T
1 rs209878 0 114722644 C T
1 rs209876 0 114723933 A G
1 rs12146102 0 114799870 A G
1 rs12562994 0 114803749 T C
1 rs12030629 0 114808631 C T
1 rs642746 0 114873168 A G
1 rs570419 0 114875359 C T
1 rs4448517 0 114880092 G T
1 rs1989138 0 114906992 A G
1 rs4839424 0 115768909 G T
1 rs10858070 0 115804914 G A
1 rs10776796 0 115805053 G T
1 rs6330 0 115829313 C T
1 rs12058927 0 115846221 C T
1 rs10858072 0 115847392 C T
1 rs11102929 0 115876503 A G
1 rs913203 0 116011300 T C
1 rs735882 0 116011901 C T
1 rs6696763 0 116021452 A G
1 rs9428201 0 116202014 A G
1 rs6658884 0 116202811 C T
1 rs10801911 0 116203864 A G
1 rs10923142 0 116204661 C T
1 rs10923143 0 116204807 G A
1 rs7540389 0 116205021 A G
1 rs2066396 0 116403691 A G
1 rs17459496 0 116694130 T C
1 rs10924021 0 116797899 C T
1 rs1176385 0 117027445 G A
1 rs12750589 0 117164591 A G
1 rs1775762 0 117255426 C T
1 rs797999 0 117293763 A C
1 rs10494190 0 117392940 G A
1 rs17036591 0 117473419 G A
1 rs3767780 0 117574023 G T
1 rs12121509 0 117582373 A G
1 rs2274253 0 117603156 C A
1 rs2764854 0 117628620 C T
1 rs2057594 0 117636493 A G
1 rs1892410 0 117708664 T C
1 rs12035668 0 117812454 A G
1 rs2767323 0 118087384 A G
1 rs3795657 0 118087449 G A
1 rs1963278 0 118115243 A G
1 rs866111 0 118167653 G A
1 rs12065339 0 118657396 T C
1 rs12092268 0 118835195 A G
1 rs1885012 0 118906721 G A
1 rs17023344 0 119776984 T G
1 rs11579916 0 119787542 G A
1 rs17186108 0 119828591 G T
1 rs17186115 0 119830226 G A
1 rs6695549 0 119864997 T G
1 rs7519379 0 120052043 A C
1 rs10754411 0 120123642 C T
1 rs10494227 0 120137445 A G
1 rs6689350 0 120152082 C T
1 rs12406668 0 120303055 C T
1 rs2282403 0 120344900 G A
1 rs947269 0 120347136 A G
1 rs17258579 0 120469077 T C
1 rs10494234 0 120513447 G A
1 rs1493694 0 120526982 G A
1 rs11249433 0 121280613 C T
1 rs682536 0 144954851 A G
1 rs28549707 0 145095477 G A
1 rs12039059 0 145103644 A G
1 rs10910821 0 145517063 A G
1 rs12401622 0 145548864 C T
1 rs9728619 0 145736438 C T
1 rs1284300 0 145747463 C T
1 rs17353143 0 146564378 G A
1 rs4950322 0 146854836 G A
1 rs17160305 0 146981725 G A
1 rs12141187 0 146982763 C T
1 rs11240083 0 147051058 G A
1 rs2132441 0 147062571 A G
1 rs11804045 0 147161777 G A
1 rs7545497 0 147162445 T G
1 rs17358767 0 147276251 C T
1 rs11240130 0 147283701 G A
1 rs10900403 0 147340734 T G
1 rs7541950 0 147375981 C T
1 rs17160779 0 147376819 A G
1 rs1532399 0 147381444 T G
1 rs7540419 0 147391614 G T
1 rs2999603 0 147795939 A G
1 rs3009468 0 147825454 C T
1 rs515565 0 147825548 C T
1 rs11261249 0 147826789 A C
1 rs3738319 0 149815323 C T
1 rs577935 0 149885583 G A
1 rs12023231 0 149989434 T C
1 rs12063159 0 150204731 C T
1 rs4971010 0 150515021 A G
1 rs10888382 0 150531008 C T
1 rs12097596 0 150531360 G A
1 rs6689566 0 151143166 C T
1 rs2769273 0 151327376 A G
1 rs17564336 0 151349174 G T
1 rs17640598 0 151524275 A G
1 rs868360 0 151691148 G A
1 rs3811418 0 151805049 A G
1 rs2999551 0 152008309 C A
1 rs3126093 0 152308030 A G
1 rs12089980 0 152431931 C T
1 rs4240889 0 152534954 A C
1 rs4845792 0 152537155 G T
1 rs943139 0 153163377 T C
1 rs12143597 0 153167865 G A
1 rs821405 0 153245082 C T
1 rs3006453 0 153317723 T C
1 rs11205275 0 153325156 G A
1 rs2916196 0 153328347 T C
1 rs6691934 0 153328571 A G
1 rs3014866 0 153329071 C T
1 rs1560832 0 153335384 C T
1 rs3014875 0 153338751 A G
1 rs11580467 0 153377503 C T
1 rs12132927 0 153431561 T C
1 rs12025638 0 153456349 G A
1 rs3795393 0 153509890 T C
1 rs1047325 0 153534027 G A
1 rs3762270 0 153540573 T C
1 rs28857273 0 153560040 A C
1 rs10908420 0 153658724 C T
1 rs4845568 0 153704034 C T
1 rs2054855 0 154370938 C T
1 rs1386821 0 154382049 A C
1 rs6696760 0 154673755 G A
1 rs7543897 0 154678986 T C
1 rs4845663 0 154692088 T C
1 rs11264250 0 154693513 A G
1 rs3738028 0 154698817 G T
1 rs925042 0 154704595 C T
1 rs6682000 0 154711226 C A
1 rs4845668 0 154726242 C T
1 rs12728678 0 154764715 C T
1 rs953559 0 154769201 A G
1 rs954785 0 154770139 T G
1 rs6664312 0 154778678 A G
1 rs2256209 0 154779544 C T
1 rs1106235 0 154787213 C T
1 rs1984285 0 154796895 T G
1 rs6665642 0 154802139 C T
1 rs1218565 0 154817687 A G
1 rs11264477 0 156321154 C T
1 rs2764407 0 156333831 T C
1 rs7525133 0 156341494 G A
1 rs12022607 0 156381160 G A
1 rs2296373 0 156386787 A G
1 rs16837386 0 156395744 T C
1 rs10494305 0 156400060 G A
1 rs1171551 0 156472214 A G
1 rs6666910 0 156566111 T C
1 rs4319322 0 156603422 G T
1 rs1361744 0 156610688 T C
1 rs12759184 0 156662759 C T
1 rs4492611 0 156663217 A G
1 rs4402117 0 156663278 C T
1 rs4661229 0 156809206 G A
1 rs1800879 0 156838141 C T
1 rs943551 0 156855497 C T
1 rs6427351 0 157066950 T C
1 rs16838078 0 157069261 A C
1 rs7519739 0 157082017 C T
1 rs10908539 0 157153900 G A
1 rs11264631 0 157176781 A G
1 rs6427381 0 157453883 A G
1 rs7547177 0 157467562 T C
1 rs3856264 0 157477996 C T
1 rs6696582 0 157947235 C A
1 rs3856265 0 157976503 A G
1 rs2777819 0 157976566 A G
1 rs1888821 0 157977753 G T
1 rs16839562 0 157986247 A C
1 rs10430456 0 158006301 G A
1 rs6688137 0 158008056 G A
1 rs4971122 0 158017250 A G
1 rs877872 0 158026290 T C
1 rs12061312 0 158026539 A G
1 rs11802995 0 158053024 A C
1 rs2274165 0 158061043 C T
1 rs11897 0 158069099 A G
1 rs12088518 0 158073254 G T
1 rs1332688 0 158565115 C A
1 rs10489843 0 158720758 T C
1 rs11586535 0 158723868 T G
1 rs2325696 0 158744303 G A
1 rs857863 0 158775997 G A
1 rs2188114 0 158833750 T G
1 rs2106096 0 158887208 C T
1 rs16841336 0 158901127 T C
1 rs2820187 0 158903252 A G
1 rs9887904 0 158978596 A C
1 rs1417806 0 158979191 T G
1 rs1361565 0 158985135 T C
1 rs12130875 0 159093732 C A
1 rs3026935 0 159117690 C T
1 rs4233355 0 159582218 A G
1 rs12081264 0 159706560 C T
1 rs10908742 0 159732811 T G
1 rs12032950 0 159748269 G A
1 rs3806187 0 159750629 A G
1 rs1129923 0 159752066 G A
1 rs4233356 0 159753183 G A
1 rs6662918 0 159759058 C T
1 rs16842662 0 159762120 A G
1 rs12046006 0 159795478 T C
1 rs6659742 0 159818513 C T
1 rs5010834 0 159819217 C T
1 rs2494481 0 159878126 G T
1 rs7522000 0 159880660 C T
1 rs12122337 0 159886422 A G
1 rs4313394 0 159910337 G A
1 rs16842852 0 159911041 C T
1 rs1320568 0 159912346 T C
1 rs2840588 0 159931395 A C
1 rs2789424 0 159942456 C T
1 rs11809878 0 159974740 A C
1 rs3761685 0 160084643 T C
1 rs2820581 0 160093222 T C
1 rs12410866 0 160108803 C T
1 rs11265338 0 160134205 C T
1 rs1891265 0 160141636 A G
1 rs659235 0 160159156 G A
1 rs4656902 0 160333742 T G
1 rs1149392 0 160428188 T C
1 rs12119876 0 160459909 C A
1 rs678456 0 160464548 G A
1 rs6672302 0 160600319 G T
1 rs6704124 0 160602248 C T
1 rs3795324 0 160643111 G T
1 rs12096589 0 160648481 G T
1 rs1126644 0 160648549 A G
1 rs978763 0 160673779 C T
1 rs11265472 0 160674460 T C
1 rs352683 0 160680439 A G
1 rs184772 0 160689145 G A
1 rs16832733 0 161228843 A G
1 rs4657015 0 161272441 G A
1 rs16832911 0 161354580 C T
1 rs4077631 0 161360435 G A
1 rs12744234 0 161361979 C T
1 rs1801274 0 161479745 C T
1 rs2099684 0 161500130 A G
1 rs4657090 0 161662484 G A
1 rs12078337 0 161669427 A C
1 rs6699818 0 161673508 C T
1 rs10799941 0 161708194 T G
1 rs2490424 0 161973976 A G
1 rs2490422 0 161974584 A G
1 rs7522269 0 161975281 C T
1 rs7555648 0 161975491 T C
1 rs10218544 0 161980422 C T
1 rs2819328 0 162284057 G A
1 rs423125 0 162309279 A G
1 rs347271 0 162319329 G A
1 rs11577628 0 162319524 A G
1 rs6685342 0 162321600 T C
1 rs13823 0 162344069 G A
1 rs164181 0 162345091 T C
1 rs16861748 0 162366067 C A
1 rs10800559 0 162428275 T C
1 rs164172 0 162439902 G T
1 rs12238992 0 162440776 C T
1 rs10919539 0 162443785 A G
1 rs1995874 0 162571610 A G
1 rs6698508 0 162684606 T C
1 rs1510313 0 162829986 T C
1 rs4403607 0 162887988 C T
1 rs12093487 0 162893500 G T
1 rs7339985 0 162945455 A G
1 rs2661319 0 163039777 A G
1 rs2456899 0 163137589 A G
1 rs12035879 0 163142555 G A
1 rs16852295 0 163272272 T C
1 rs3010342 0 163338854 A G
1 rs17359123 0 163344343 T G
1 rs4475722 0 163344782 A G
1 rs1934494 0 163505777 C A
1 rs1934497 0 163506121 T G
1 rs10494335 0 163506187 A G
1 rs10917804 0 163558749 T C
1 rs2791149 0 163579955 T C
1 rs964860 0 163812795 C A
1 rs6690595 0 163815477 A G
1 rs16824651 0 164059430 C T
1 rs1289726 0 164412847 C A
1 rs11806933 0 164421385 A G
1 rs10753643 0 164444233 T G
1 rs1538371 0 164446853 G T
1 rs10800027 0 164478274 T G
1 rs6662422 0 164479479 A G
1 rs1340519 0 164503366 A G
1 rs10918034 0 164509706 A G
1 rs12121992 0 164512021 A G
1 rs12404863 0 164518580 G A
1 rs2275560 0 164529666 A G
1 rs1780365 0 164555286 C T
1 rs10159124 0 164603526 C T
1 rs12048281 0 164603902 C A
1 rs2792249 0 164604122 C T
1 rs6426874 0 164619900 G T
1 rs4657367 0 164627551 A G
1 rs6426878 0 164649075 T C
1 rs2800804 0 164649240 A G
1 rs1552560 0 164656976 A G
1 rs10800043 0 164658057 C T
1 rs1686195 0 164659590 C T
1 rs12089801 0 164672441 A G
1 rs7543038 0 164723835 G T
1 rs12098218 0 164740891 C T
1 rs1387387 0 164756267 A G
1 rs1343313 0 164969521 C T
1 rs723821 0 165016712 A C
1 rs10800069 0 165029535 A G
1 rs6686369 0 165081595 A G
1 rs10918129 0 165124178 C T
1 rs12742667 0 165176571 T C
1 rs6686960 0 165190876 C T
1 rs16841280 0 165191702 T C
1 rs4361970 0 165257255 G A
1 rs10800081 0 165265537 G A
1 rs6426914 0 165352270 A G
1 rs12069160 0 165381666 T G
1 rs10753678 0 165427428 A G
1 rs184043 0 165464051 A G
1 rs4657449 0 165465281 A G
1 rs16849374 0 165649715 C T
1 rs1934278 0 165769653 A G
1 rs2153264 0 165787477 A G
1 rs11585115 0 165798011 G T
1 rs10918293 0 165819247 A G
1 rs6426942 0 165825166 A G
1 rs10800171 0 165907256 G A
1 rs12026896 0 165908788 T G
1 rs867336 0 166002695 A G
1 rs10494458 0 166304410 A G
1 rs4542197 0 166364063 G T
1 rs10918487 0 166458590 C A
1 rs6680174 0 166459849 A G
1 rs12119773 0 166493556 A C
1 rs267741 0 167091859 A G
1 rs267747 0 167097945 G A
1 rs16858688 0 167158927 C T
1 rs6682013 0 167397078 C T
1 rs12141641 0 167408565 G T
1 rs1554669 0 167415791 C T
1 rs1214609 0 167449608 A G
1 rs863455 0 167457824 G A
1 rs6670426 0 167463906 T C
1 rs704852 0 167463916 T G
1 rs858543 0 167467298 T C
1 rs704853 0 167468864 C A
1 rs1618879 0 167497812 G T
1 rs858493 0 167501611 G T
1 rs858492 0 167502112 T C
1 rs10489192 0 167529696 T C
1 rs1737476 0 167530546 G A
1 rs909935 0 167533014 A G
1 rs12067995 0 167622119 T G
1 rs1229365 0 167637763 C T
1 rs12081670 0 167642494 C T
1 rs12097383 0 168138084 G A
1 rs4534357 0 168167139 A G
1 rs2179184 0 168300075 G A
1 rs2284759 0 168341267 T G
1 rs2142744 0 168367808 G A
1 rs2268545 0 168369018 G A
1 rs7549700 0 168406461 C T
1 rs7535780 0 168418373 T C
1 rs12564969 0 168431914 G A
1 rs858114 0 168445500 C T
1 rs6656805 0 168451333 T C
1 rs16860761 0 168492603 C A
1 rs7550529 0 168613176 C T
1 rs2207216 0 168694212 A C
1 rs736846 0 168695609 A G
1 rs1570334 0 168852043 C T
1 rs17514245 0 168889557 A G
1 rs6427160 0 168892181 C T
1 rs4656640 0 168996958 G T
1 rs4486430 0 169000292 A G
1 rs10494476 0 169000494 G A
1 rs10919037 0 169002599 T C
1 rs12078922 0 169030431 G A
1 rs1200130 0 169078572 C T
1 rs1200138 0 169080837 C T
1 rs10158595 0 169520364 C T
1 rs6035 0 169521849 T C
1 rs6033 0 169521853 A G
1 rs6427199 0 169523537 A G
1 rs3917873 0 169569285 G T
1 rs3917744 0 169577990 C T
1 rs2076074 0 169578586 C T
1 rs3917740 0 169579266 C T
1 rs3917739 0 169579378 A G
1 rs10919202 0 169613794 A G
1 rs1330378 0 170053959 T C
1 rs7535510 0 170180338 C T
1 rs16863439 0 170549087 C T
1 rs7535322 0 170554924 G A
1 rs593479 0 170642899 C T
1 rs4656817 0 170916646 G T
1 rs16863955 0 171034797 A G
1 rs6608452 0 171117113 C T
1 rs7885012 0 171127396 A G
1 rs10912669 0 171223015 C T
1 rs4916273 0 171223134 G A
1 rs12738952 0 171357250 C T
1 rs6691655 0 171402862 T C
1 rs12031933 0 171405186 C T
1 rs12028426 0 171927696 C T
1 rs2757502 0 172281341 A G
1 rs9425287 0 172296601 A G
1 rs6424894 0 172365330 G A
1 rs16844588 0 172453801 T C
1 rs16844620 0 172463933 C T
1 rs12068145 0 172464899 C A
1 rs704842 0 172650685 C T
1 rs2071929 0 172667967 T C
1 rs17300100 0 173084744 G T
1 rs17372135 0 173094569 A G
1 rs11484630 0 173096963 T C
1 rs13374515 0 173184897 A C
1 rs844666 0 173249439 T C
1 rs7546568 0 173297704 A C
1 rs1342038 0 173301516 C T
1 rs2096148 0 173302136 C T
1 rs2096147 0 173302306 C T
1 rs7517497 0 173368454 T C
1 rs301694 0 173571432 A C
1 rs10912950 0 175269065 C T
1 rs2239819 0 175375469 G T
1 rs12119177 0 175378694 C A
1 rs1485382 0 175386594 T G
1 rs12735331 0 175413886 A G
1 rs10753106 0 175422209 G T
1 rs863519 0 175425083 G A
1 rs4652097 0 175528029 C T
1 rs7544659 0 175647041 A G
1 rs645873 0 175722881 A G
1 rs7531762 0 175791913 C T
1 rs2030558 0 175889627 T G
1 rs1910339 0 176374082 A G
1 rs4652174 0 176411602 C T
1 rs4650943 0 176414781 A G
1 rs12096483 0 176422849 G A
1 rs7515586 0 176435567 C T
1 rs7536647 0 176440645 G T
1 rs7532411 0 176844170 A G
1 rs16850689 0 177015606 C T
1 rs6667588 0 177016368 G A
1 rs16850697 0 177016829 T G
1 rs6675650 0 177433277 A C
1 rs3117751 0 177745454 A G
1 rs878833 0 177748866 G A
1 rs16851861 0 177749363 A G
1 rs10913425 0 177770655 C T
1 rs12137761 0 177936525 A G
1 rs7529702 0 177989327 C T
1 rs16852358 0 177991255 C T
1 rs7546764 0 178248645 G T
1 rs10798623 0 178597882 G A
1 rs16853302 0 178686331 A C
1 rs10913645 0 178907461 C T
1 rs7522133 0 178927427 T C
1 rs7539025 0 178933590 A G
1 rs10798640 0 178934776 C T
1 rs10913665 0 178945967 C T
1 rs997419 0 178967996 C T
1 rs10733002 0 179669906 A G
1 rs10913879 0 179726432 A G
1 rs17371084 0 179945390 A G
1 rs7513063 0 180169405 G A
1 rs10913949 0 180178695 G T
1 rs6697992 0 180186713 G T
1 rs357065 0 180225223 G T
1 rs99174 0 180225664 G A
1 rs357064 0 180225837 A G
1 rs357058 0 180227658 A G
1 rs16856420 0 180736428 G A
1 rs2271668 0 180849081 T C
1 rs12408719 0 180895371 C T
1 rs10910862 0 181045421 C T
1 rs881964 0 181109478 A G
1 rs11582767 0 181126503 G A
1 rs4651091 0 181140881 A G
1 rs2013836 0 181142796 A C
1 rs6681270 0 181150358 T C
1 rs10910900 0 181209210 A C
1 rs2257177 0 181294048 A G
1 rs3845428 0 181311555 T C
1 rs16857131 0 181313404 A G
1 rs12408625 0 181329186 C T
1 rs16857368 0 181441744 C T
1 rs633125 0 181443014 A G
1 rs650707 0 181466550 C T
1 rs6681017 0 181508326 C T
1 rs4652663 0 181516101 T C
1 rs6680280 0 181629618 T C
1 rs677618 0 181827111 T C
1 rs11802562 0 182024515 C T
1 rs1281338 0 182112106 C T
1 rs4652696 0 182270803 A G
1 rs2494467 0 182283352 T C
1 rs6703548 0 182291435 T G
1 rs267866 0 182420448 T C
1 rs12744324 0 182422667 G A
1 rs17568993 0 182537494 C T
1 rs474939 0 182538615 G A
1 rs533259 0 182549019 C T
1 rs10489966 0 182575376 C A
1 rs528846 0 182592336 C T
1 rs661506 0 182600851 A G
1 rs524269 0 182646148 A G
1 rs6424866 0 182652564 A G
1 rs6680242 0 182675034 T G
1 rs10797793 0 182746231 A G
1 rs3814325 0 182922975 A C
1 rs12073936 0 183061890 T G
1 rs789177 0 183515777 A G
1 rs12753665 0 183546061 G A
1 rs12130615 0 183725820 T C
1 rs12024301 0 183743599 A C
1 rs10797912 0 183785174 A G
1 rs10494568 0 183788570 A G
1 rs4652825 0 183793323 A G
1 rs10797917 0 183841796 T G
1 rs11803131 0 183912784 G A
1 rs12096645 0 183929771 C T
1 rs1887282 0 183977285 T G
1 rs7529873 0 183979966 G A
1 rs1952251 0 183982487 G A
1 rs12405373 0 183982631 C T
1 rs4651223 0 184580250 C T
1 rs6701227 0 184595020 A G
1 rs8972 0 184597999 C T
1 rs1572766 0 184602236 C T
1 rs11803823 0 185298185 T G
1 rs10911736 0 185422604 A G
1 rs4323662 0 185430494 G T
1 rs7539719 0 185958737 A G
1 rs16824998 0 186139951 A G
1 rs17466882 0 186149704 G A
1 rs651967 0 186164899 C T
1 rs10752963 0 186167933 T C
1 rs1885522 0 186172443 C A
1 rs676236 0 186173178 G A
1 rs6696879 0 186175300 G T
1 rs7554410 0 186767992 G T
1 rs979924 0 186797479 T C
1 rs3820185 0 186808343 A C
1 rs10911945 0 186852597 G A
1 rs12042344 0 186858135 C T
1 rs10489410 0 186954195 T G
1 rs10798078 0 186967702 A G
1 rs971145 0 187051532 A C
1 rs4651378 0 187384477 C T
1 rs6696686 0 187397277 A G
1 rs12028749 0 187413635 T C
1 rs2249371 0 187436592 A G
1 rs10912094 0 187524263 C T
1 rs6664686 0 187757027 T C
1 rs800821 0 187846237 C A
1 rs776797 0 187888914 C T
1 rs16827734 0 187891919 A G
1 rs655167 0 187902981 C T
1 rs627163 0 187903176 G A
1 rs1902875 0 188609111 C T
1 rs7415825 0 188613133 T C
1 rs10912463 0 188620903 T C
1 rs12045476 0 188621928 C T
1 rs12758150 0 188700069 C T
1 rs12134565 0 188705079 A G
1 rs12722856 0 188748845 A C
1 rs4439360 0 188751380 G T
1 rs7414565 0 188857624 A G
1 rs7546105 0 189022610 G A
1 rs11586173 0 189755774 G A
1 rs2418508 0 189761051 G A
1 rs11801703 0 189825109 C T
1 rs12062955 0 189836689 G T
1 rs950569 0 189841077 G T
1 rs10920116 0 189887715 A G
1 rs580700 0 191409975 A G
1 rs11800005 0 191430223 A G
1 rs1340202 0 191868116 C T
1 rs7528947 0 192335792 A G
1 rs10754006 0 192390633 A G
1 rs7515864 0 192461456 G A
1 rs2476312 0 192476716 A G
1 rs10489871 0 192551676 T C
1 rs10489873 0 192559646 G A
1 rs1407818 0 192561712 C T
1 rs4357510 0 192612394 C A
1 rs1933695 0 192764820 G A
1 rs2746071 0 192777564 A G
1 rs17587185 0 192787743 T C
1 rs2370026 0 192891048 A G
1 rs11808338 0 193443701 G A
1 rs6692705 0 193502609 A G
1 rs10921383 0 193506120 A G
1 rs1328177 0 193741207 C A
1 rs1110217 0 193937947 A G
1 rs10737634 0 193994024 C T
1 rs12402555 0 194053792 C T
1 rs17607167 0 195141706 A G
1 rs592350 0 195144412 G A
1 rs656518 0 195155293 G A
1 rs12024378 0 195546330 T C
1 rs2993831 0 195567234 T C
1 rs10921897 0 195685800 C T
1 rs2923911 0 195883861 C A
1 rs4295871 0 195916887 A G
1 rs2878283 0 195919285 C T
1 rs3008584 0 195977493 T C
1 rs12029379 0 195985616 C A
1 rs6428320 0 195989351 C T
1 rs12727479 0 196119310 A G
1 rs10754180 0 196136924 A G
1 rs2094029 0 196166278 T C
1 rs1325300 0 196167779 C A
1 rs927724 0 196174790 G A
1 rs6683628 0 196177193 A G
1 rs17552989 0 197308507 G A
1 rs2786107 0 197310777 A C
1 rs2047541 0 197830838 T C
1 rs12138550 0 197866357 C T
1 rs10754237 0 197906399 C T
1 rs549890 0 197929497 C T
1 rs6675366 0 198517308 T C
1 rs16843712 0 198660724 G A
1 rs12406238 0 198825960 G A
1 rs11581099 0 198998535 A G
1 rs6667933 0 199221398 C T
1 rs7537542 0 199240161 A G
1 rs881576 0 199257785 G T
1 rs7521829 0 199571190 G A
1 rs16845393 0 199636944 T G
1 rs12745887 0 199891278 C T
1 rs3790840 0 200016460 G T
1 rs2821313 0 200051274 A G
1 rs2816958 0 200101920 T C
1 rs12049278 0 200108094 T C
1 rs10494810 0 200136582 G A
1 rs2690039 0 200137649 G T
1 rs6665426 0 200148319 G A
1 rs12562944 0 200162670 T C
1 rs7546093 0 200450197 C A
1 rs10919946 0 200456424 G A
1 rs6427830 0 200464803 C T
1 rs6427832 0 200466004 G A
1 rs6657915 0 200975040 C T
1 rs16847632 0 201036736 G A
1 rs17454870 0 201067011 A G
1 rs1574408 0 201068787 C T
1 rs17454947 0 201069761 C A
1 rs12131939 0 201070082 T C
1 rs6697303 0 201101413 C T
1 rs17421734 0 201108503 G A
1 rs7542768 0 201125326 T C
1 rs2066284 0 201143774 C T
1 rs831756 0 201155702 C T
1 rs2365299 0 201169554 T G
1 rs6688782 0 201181994 A G
1 rs6687886 0 201241279 G A
1 rs6671391 0 201359697 C T
1 rs4606345 0 201364570 G T
1 rs1819291 0 201385061 C T
1 rs7513481 0 201385868 A G
1 rs3767551 0 201390540 C T
1 rs2799671 0 201391030 C T
1 rs10920207 0 201424899 C A
1 rs6690874 0 201430572 G T
1 rs556903 0 201524471 G A
1 rs483489 0 201572071 G A
1 rs1555936 0 201586129 T C
1 rs478472 0 201625823 G A
1 rs10920247 0 201712748 A G
1 rs239980 0 201722102 A G
1 rs2819369 0 201910609 T C
1 rs6427928 0 201973073 T C
1 rs3806357 0 201979455 C T
1 rs12139192 0 202003269 T G
1 rs12731187 0 202013757 C T
1 rs4576706 0 202066564 A G
1 rs16849688 0 202099045 G A
1 rs4950829 0 202100239 C T
1 rs7551879 0 202119308 T C
1 rs10920345 0 202128179 C T
1 rs4359077 0 202129112 G A
1 rs12737056 0 202132777 G T
1 rs12122827 0 202172769 T G
1 rs2361450 0 202201905 T C
1 rs11587900 0 202209733 G T
1 rs10494834 0 202566430 G T
1 rs12404552 0 202566780 C T
1 rs10920503 0 202815986 A G
1 rs10920531 0 202908836 A C
1 rs2232842 0 202935911 A G
1 rs10800895 0 202969332 A G
1 rs1361734 0 202974481 G A
1 rs11584217 0 202982240 T C
1 rs10920550 0 203003641 C T
1 rs3820151 0 203046534 C T
1 rs3087949 0 203047621 A C
1 rs2486064 0 203168764 A G
1 rs1340237 0 203196281 C T
1 rs2486072 0 203197257 G T
1 rs2105309 0 203314594 G A
1 rs10128007 0 203319739 C A
1 rs6697630 0 203319816 A G
1 rs10800917 0 203334320 G T
1 rs12139058 0 203339985 G A
1 rs1417926 0 203340424 C T
1 rs6428005 0 203349524 G A
1 rs4971215 0 203481101 C T
1 rs4971240 0 203488951 A C
1 rs4971212 0 203491392 A C
1 rs6688116 0 203492121 A G
1 rs2821225 0 203514662 C T
1 rs2821218 0 203538470 A G
1 rs4297354 0 203636660 A G
1 rs12066685 0 203636917 C T
1 rs4951357 0 203644628 A G
1 rs12410036 0 203699716 C T
1 rs11240347 0 203719848 A C
1 rs12145049 0 203777741 C T
1 rs11240647 0 203979519 A G
1 rs2810615 0 203982534 C T
1 rs12563446 0 204074532 G A
1 rs2037679 0 204082938 A G
1 rs10900553 0 204108163 C T
1 rs3737656 0 204110660 A G
1 rs12568353 0 204164691 A G
1 rs4373805 0 204175579 A G
1 rs3106364 0 204355244 T G
1 rs11808492 0 204355646 A G
1 rs11240735 0 204359333 C A
1 rs17334387 0 204396830 A G
1 rs12031854 0 204404363 T C
1 rs1411109 0 204628601 A C
1 rs2772233 0 204632065 A G
1 rs1610400 0 204633526 G A
1 rs4951095 0 204681324 C A
1 rs2997505 0 204870988 T C
1 rs6685118 0 204932805 C T
1 rs3820336 0 204960239 C T
1 rs2802846 0 204982713 A G
1 rs16854941 0 204987629 T G
1 rs2841633 0 204989163 G T
1 rs4951158 0 205011659 T C
1 rs1006054 0 205016018 G T
1 rs3767290 0 205020897 T G
1 rs17345837 0 205263122 G A
1 rs2275869 0 205274606 C T
1 rs11240441 0 205307789 G A
1 rs1999132 0 205405358 A G
1 rs3738744 0 205405964 A G
1 rs10793730 0 205415348 C T
1 rs1999131 0 205418134 T C
1 rs6682726 0 205426620 G A
1 rs6692041 0 205434743 A G
1 rs10900494 0 205438914 A G
1 rs1338610 0 205447508 C T
1 rs949710 0 205457566 C T
1 rs1105822 0 205482946 T C
1 rs16855698 0 205483124 T C
1 rs11240503 0 205484073 G A
1 rs11240573 0 205810947 C T
1 rs17433088 0 205881194 T C
1 rs6669481 0 205884274 T C
1 rs12143020 0 205897408 C T
1 rs7419134 0 205917211 A G
1 rs7413698 0 205921859 A G
1 rs28733323 0 206317334 T C
1 rs28505779 0 206327163 C T
1 rs28602403 0 206327801 A G
1 rs1953090 0 206648147 A C
1 rs12059562 0 206665052 C T
1 rs874718 0 206684977 G T
1 rs11118968 0 206698249 G A
1 rs11119136 0 206783307 C T
1 rs6681092 0 206788556 T C
1 rs17013797 0 206828985 C T
1 rs7548373 0 206933490 T G
1 rs11119597 0 206977937 T C
1 rs1033272 0 207030985 C T
1 rs574773 0 207032751 C T
1 rs1400986 0 207038686 C T
1 rs291097 0 207110888 C T
1 rs11576146 0 207139046 A G
1 rs4425986 0 207293780 C T
1 rs17044576 0 207634670 C T
1 rs12080578 0 207820612 A G
1 rs2556 0 208060359 G A
1 rs656801 0 208077643 C T
1 rs586030 0 208170487 A G
1 rs651480 0 208171368 A G
1 rs567125 0 208175991 A G
1 rs6666839 0 208177525 A G
1 rs11811665 0 208183804 A G
1 rs1152832 0 208193732 A C
1 rs756098 0 208378625 T C
1 rs17259450 0 208397575 C T
1 rs875044 0 208403258 G A
1 rs11119017 0 208408890 A G
1 rs6685511 0 208410160 G A
1 rs6702300 0 208485874 G A
1 rs6677524 0 208535774 T G
1 rs701641 0 208554185 A G
1 rs17012470 0 208568131 T C
1 rs17187394 0 208569243 G A
1 rs696172 0 208590432 A G
1 rs4844678 0 208619858 G T
1 rs1499586 0 208626075 G A
1 rs17012564 0 208629207 A G
1 rs696958 0 208634002 C T
1 rs7536351 0 208637976 G A
1 rs12036920 0 208677005 G A
1 rs4844688 0 208701208 A G
1 rs2404678 0 208805287 T C
1 rs6685613 0 208806940 T C
1 rs1166861 0 208809622 G A
1 rs17259875 0 208849634 C T
1 rs6664062 0 208855395 C T
1 rs11119123 0 208909872 G T
1 rs17013209 0 208925929 A G
1 rs12568735 0 208951689 C T
1 rs1317167 0 208971979 T C
1 rs1320540 0 208994195 T C
1 rs1890340 0 209012975 G A
1 rs1933554 0 209081012 T G
1 rs17260014 0 209092756 G T
1 rs7540998 0 209118786 C T
1 rs7517671 0 209118888 G A
1 rs6670957 0 209195248 G T
1 rs17014039 0 209268696 T C
1 rs2660645 0 209498116 A G
1 rs12142846 0 209560036 C T
1 rs1354855 0 209581629 T C
1 rs996146 0 209720842 C T
1 rs11119306 0 209722772 A G
1 rs6673693 0 209723420 G T
1 rs2281139 0 209774889 G T
1 rs760833 0 209781125 T C
1 rs6658827 0 209782121 G T
1 rs742375 0 209831544 C T
1 rs7527633 0 210460602 T G
1 rs12040304 0 210729897 C T
1 rs11807403 0 210731236 G A
1 rs6693576 0 210775735 A C
1 rs6540610 0 210781750 G A
1 rs6540614 0 210789792 T C
1 rs7541034 0 210789920 C A
1 rs4951543 0 210885868 A G
1 rs1934618 0 210886979 A G
1 rs17016764 0 210887739 T C
1 rs924569 0 211079618 C T
1 rs12134651 0 211351513 A G
1 rs1538286 0 211372063 A G
1 rs12033819 0 211711946 G A
1 rs9430071 0 211737647 T C
1 rs12562288 0 211750362 G A
1 rs7546852 0 211754866 A G
1 rs7527059 0 211775742 C T
1 rs6661565 0 211859925 G A
1 rs7513065 0 211870825 C T
1 rs12569332 0 211886246 T C
1 rs17494100 0 211892568 T C
1 rs7512315 0 211893655 A G
1 rs7545292 0 212279058 G T
1 rs11119865 0 212344323 T C
1 rs7550051 0 212345669 A G
1 rs3122720 0 212752129 C T
1 rs1877474 0 212757891 C T
1 rs12739624 0 212761057 A G
1 rs4406706 0 212780471 A G
1 rs11571553 0 212792580 A G
1 rs3795842 0 212799949 C T
1 rs6540751 0 212829330 C T
1 rs12119575 0 212838716 C T
1 rs937348 0 213097929 G A
1 rs6689016 0 213241068 C T
1 rs10494957 0 213416302 T G
1 rs1699185 0 213499232 C A
1 rs11580058 0 213513059 G A
1 rs4655383 0 213578006 A G
1 rs11807941 0 213580800 A C
1 rs320379 0 213677091 A G
1 rs10864054 0 213778619 C T
1 rs11120170 0 213779196 G A
1 rs7529857 0 213811721 T G
1 rs1509861 0 213834902 C T
1 rs6662813 0 213835207 A G
1 rs11120194 0 213863315 C T
1 rs5011573 0 213925444 T C
1 rs1704203 0 213926607 G A
1 rs12041173 0 213932821 C T
1 rs2359936 0 213952574 C T
1 rs17709142 0 213974734 T C
1 rs1023763 0 214276204 T C
1 rs1223742 0 214280532 C T
1 rs920489 0 214287420 A G
1 rs17022092 0 214351618 G A
1 rs1795065 0 214405194 C T
1 rs3013445 0 214558658 C T
1 rs12753105 0 214572600 G A
1 rs6673035 0 214576614 C T
1 rs12129366 0 214577101 G A
1 rs11120342 0 214664556 T C
1 rs2597661 0 214863736 A G
1 rs11120451 0 215126369 C T
1 rs11120453 0 215130661 C T
1 rs2841623 0 215164399 G A
1 rs1339407 0 215359972 C T
1 rs2797387 0 215712638 T C
1 rs17024993 0 215797021 A C
1 rs10495004 0 215849648 A G
1 rs11120629 0 215963374 G A
1 rs10864199 0 215968551 C T
1 rs10864200 0 215968999 C T
1 rs7544464 0 216054086 C T
1 rs7516705 0 216055286 C T
1 rs634691 0 216151789 A C
1 rs12121718 0 216205110 C T
1 rs6692241 0 216209672 C T
1 rs4655443 0 216220364 C T
1 rs6419476 0 216236311 C T
1 rs4655445 0 216240301 G T
1 rs17026017 0 216246044 G A
1 rs4548509 0 216630824 G A
1 rs11117584 0 216632415 C T
1 rs10495024 0 216632948 T C
1 rs4846466 0 216633391 T C
1 rs12031665 0 216665455 A G
1 rs6666194 0 216672805 A G
1 rs17042719 0 216691055 C T
1 rs12745466 0 216696927 G A
1 rs6694260 0 216712891 C A
1 rs11572795 0 216723383 C T
1 rs4846528 0 216727323 T C
1 rs1498282 0 216814307 G A
1 rs1361332 0 216927091 C T
1 rs17681575 0 216941624 C T
1 rs7355008 0 216966601 C T
1 rs11117683 0 216980277 A C
1 rs2576262 0 217054551 G A
1 rs2576267 0 217059931 A G
1 rs11117717 0 217062140 G A
1 rs11572505 0 217094044 A G
1 rs7551571 0 217108951 A G
1 rs4846400 0 217245278 C T
1 rs11572381 0 217264291 A G
1 rs11808388 0 217275575 C T
1 rs12407512 0 217344002 T G
1 rs2377478 0 217349392 G T
1 rs2815249 0 217573623 G A
1 rs12403652 0 217577346 A C
1 rs13375527 0 217658496 A C
1 rs3790729 0 217671223 T C
1 rs17666128 0 217728354 A G
1 rs11583496 0 217762620 C T
1 rs12748013 0 218024308 G A
1 rs17691163 0 218128141 G A
1 rs568909 0 218295180 T C
1 rs17047439 0 218304258 G T
1 rs511223 0 218333741 G A
1 rs621070 0 218337199 G A
1 rs12757063 0 218367181 A G
1 rs12037323 0 218387236 A C
1 rs17484467 0 218393022 A G
1 rs12082932 0 218424514 G A
1 rs12027949 0 218448425 T C
1 rs10863388 0 218503325 A G
1 rs6604603 0 218506743 C T
1 rs2799097 0 218524632 C T
1 rs11466383 0 218558531 A C
1 rs12058490 0 218559280 A G
1 rs11805322 0 218698641 C A
1 rs528797 0 218702876 G A
1 rs1764694 0 218726797 C T
1 rs1026841 0 218813191 G A
1 rs1318827 0 218813701 C T
1 rs993925 0 218860068 G A
1 rs17576463 0 219089114 A C
1 rs11118204 0 219243357 G T
1 rs12041410 0 219247211 C T
1 rs4846300 0 219590047 G A
1 rs7553734 0 219792920 G A
1 rs7514869 0 220056396 A G
1 rs4384244 0 220068681 C T
1 rs17006810 0 220069860 A G
1 rs7530353 0 220111321 T C
1 rs9803782 0 220523521 T G
1 rs6541139 0 220530560 T C
1 rs6672068 0 220621750 C T
1 rs11590496 0 220861668 T G
1 rs35297838 0 220907887 A G
1 rs2807873 0 221113623 G T
1 rs7536397 0 221200621 A G
1 rs4846689 0 221377435 A C
1 rs3923935 0 221442575 A G
1 rs731372 0 221550655 A G
1 rs9730262 0 221694627 A G
1 rs13376168 0 221848970 T C
1 rs10863647 0 221856899 A G
1 rs10863651 0 221909193 G A
1 rs7538392 0 222222851 G T
1 rs11487839 0 222380752 G T
1 rs17507835 0 222553902 G T
1 rs4846748 0 222560139 A G
1 rs17011733 0 222957080 G A
1 rs17162912 0 222974926 T C
1 rs2789921 0 223209450 G T
1 rs946511 0 223213967 C T
1 rs755352 0 223214800 C T
1 rs851168 0 223353343 C T
1 rs999017 0 223609583 G A
1 rs11261280 0 223632045 C T
1 rs4233516 0 223632876 G T
1 rs17161952 0 223649878 T C
1 rs4512640 0 223653362 C T
1 rs6702233 0 223674090 C T
1 rs12061221 0 223701097 G T
1 rs10915880 0 224041034 G A
1 rs7535882 0 224045479 C T
1 rs16842321 0 224046104 A G
1 rs2488513 0 224216822 A C
1 rs4654001 0 224397977 C T
1 rs12036311 0 224910762 A G
1 rs892978 0 224911001 C T
1 rs6674873 0 224930810 C T
1 rs1316883 0 225000644 C A
1 rs2449285 0 225191852 C T
1 rs1417522 0 225611166 A C
1 rs2840945 0 225859141 T G
1 rs16845250 0 225946690 T C
1 rs7538185 0 225949423 T C
1 rs3738043 0 226015299 A G
1 rs2816336 0 226144247 C T
1 rs11800726 0 226523560 C T
1 rs12025226 0 226612023 A G
1 rs878149 0 226790403 G A
1 rs708757 0 226807512 C T
1 rs10916019 0 226810146 A G
1 rs708766 0 226865254 T G
1 rs6660932 0 227124660 C T
1 rs10916243 0 228101119 A C
1 rs10916318 0 228654823 A G
1 rs12067649 0 228922262 C A
1 rs12749124 0 228945692 T C
1 rs241359 0 229005833 A G
1 rs2220741 0 229073985 G A
1 rs12065469 0 229076902 T G
1 rs10916394 0 229109847 A G
1 rs609447 0 229112223 A G
1 rs595950 0 229145883 A G
1 rs652363 0 229155711 C T
1 rs10916409 0 229156248 A C
1 rs10916424 0 229262842 A G
1 rs9435858 0 229340752 T C
1 rs932927 0 229362876 T C
1 rs342818 0 229367115 T C
1 rs164037 0 229468906 T C
1 rs7549589 0 229519927 A C
1 rs1002063 0 229537513 T C
1 rs927204 0 229681006 C T
1 rs12734075 0 229693132 T C
1 rs3811474 0 229772932 A G
1 rs570701 0 229912382 A G
1 rs528425 0 229981623 G T
1 rs16850412 0 229984950 A G
1 rs3853553 0 230021629 G A
1 rs11588464 0 230121692 C A
1 rs12046584 0 230208852 A G
1 rs13375918 0 230209313 G A
1 rs6684432 0 230209790 C T
1 rs6673349 0 230211398 G A
1 rs910820 0 230214319 A G
1 rs1973943 0 230272063 C T
1 rs11122383 0 230272925 C T
1 rs4846854 0 230435991 A G
1 rs17712125 0 230436577 A G
1 rs11122486 0 230436615 C T
1 rs12089782 0 230458324 C T
1 rs2306813 0 230461079 C T
1 rs10864742 0 230463537 A G
1 rs1108707 0 230496808 C T
1 rs270852 0 230535548 G A
1 rs12031576 0 230563455 T C
1 rs12042923 0 230676674 A G
1 rs853444 0 230682813 A G
1 rs6541321 0 230684176 T C
1 rs4846979 0 230685079 A G
1 rs701164 0 230685255 A G
1 rs7529178 0 230773189 C T
1 rs12032754 0 230775676 T C
1 rs16852125 0 230775683 G A
1 rs3789643 0 230809434 G T
1 rs943579 0 230815376 C T
1 rs2478541 0 230879952 G A
1 rs6662197 0 230880155 A G
1 rs2478540 0 230881063 G A
1 rs1202524 0 230951172 A G
1 rs11122162 0 231097042 G A
1 rs12133304 0 231151239 G A
1 rs4399139 0 231200830 G T
1 rs12410954 0 231243756 G T
1 rs12032939 0 231284626 T C
1 rs1321132 0 231291359 A G
1 rs9431947 0 231302356 C T
1 rs12048739 0 231316174 T G
1 rs203745 0 231441424 A G
1 rs7542797 0 231553787 A C
1 rs1059595 0 231658301 C T
1 rs1934909 0 231851279 G A
1 rs12046794 0 231908755 A G
1 rs3082 0 232002392 C T
1 rs4658889 0 232019810 G A
1 rs9431732 0 232079126 A G
1 rs12137417 0 232086153 G A
1 rs7548491 0 232090252 A C
1 rs2772122 0 232090493 A G
1 rs12144995 0 232312643 C T
1 rs6605044 0 232349755 C T
1 rs9659337 0 232379496 C T
1 rs4596830 0 232393417 C T
1 rs9660420 0 232418114 C T
1 rs12403985 0 232418458 G T
1 rs17778561 0 232439116 A G
1 rs946130 0 232442213 A G
1 rs17176041 0 232498977 C T
1 rs1890315 0 232549986 A G
1 rs16857038 0 232550642 T C
1 rs2884089 0 232553452 C A
1 rs12729264 0 232638336 C T
1 rs814216 0 232678397 G A
1 rs1285683 0 232710264 G T
1 rs3795367 0 232746120 T C
1 rs17808035 0 232803067 A G
1 rs2151874 0 232810976 A G
1 rs2357331 0 232947295 A G
1 rs12025856 0 232953612 A G
1 rs4649415 0 233013887 T C
1 rs9424491 0 233022055 A G
1 rs2224402 0 233052341 A G
1 rs3766491 0 233140890 A G
1 rs6695322 0 233193800 C T
1 rs12059884 0 233225848 T C
1 rs701176 0 233362930 C T
1 rs701173 0 233368289 C T
1 rs11810439 0 233379363 T C
1 rs11588896 0 233418194 C T
1 rs6701999 0 233428992 A G
1 rs12740471 0 233622037 G T
1 rs10797465 0 233633819 G T
1 rs12071360 0 233744579 T C
1 rs635698 0 233753991 T C
1 rs701214 0 233759939 A G
1 rs12086015 0 233976729 A G
1 rs16859717 0 233980768 C T
1 rs6693898 0 234046681 C T
1 rs4339928 0 234086848 T C
1 rs6662498 0 234142710 T C
1 rs4076949 0 234202145 C T
1 rs4261174 0 234205662 C T
1 rs16842515 0 234210491 G T
1 rs622815 0 234358216 C T
1 rs10910389 0 234364285 C A
1 rs6695462 0 234393208 C T
1 rs620939 0 234426240 C T
1 rs561954 0 234433886 C A
1 rs561159 0 234449994 C T
1 rs10910416 0 234459353 C T
1 rs568614 0 234462088 C T
1 rs2991953 0 234475832 A G
1 rs2262883 0 234476398 A G
1 rs3001707 0 234481678 A G
1 rs2991957 0 234493015 A G
1 rs750813 0 234557918 A C
1 rs4920247 0 234587008 C T
1 rs10910443 0 234617888 A G
1 rs2026044 0 234636595 A G
1 rs6586393 0 234637347 A C
1 rs16843362 0 234637789 T C
1 rs3888368 0 234838565 T C
1 rs4920270 0 234875600 C T
1 rs2587535 0 234878441 C T
1 rs2587536 0 234878715 C T
1 rs2587531 0 234892797 A G
1 rs2582650 0 234893420 T C
1 rs3844069 0 234903771 C T
1 rs2439500 0 234906829 G A
1 rs4626924 0 234909298 C T
1 rs3914503 0 234956342 A G
1 rs2490458 0 235005122 C T
1 rs10495355 0 235018206 C T
1 rs16844140 0 235019266 C T
1 rs2673980 0 235075929 G A
1 rs2802929 0 235095444 A G
1 rs10910536 0 235097045 A C
1 rs2244398 0 235097172 C T
1 rs6684582 0 235124951 C T
1 rs7412124 0 235126144 A G
1 rs28758671 0 235137472 C T
1 rs9727449 0 235152757 C T
1 rs34360045 0 235190683 A G
1 rs10925503 0 235508463 C T
1 rs17543709 0 235564924 G T
1 rs6429146 0 235710276 A C
1 rs6429196 0 235774836 C T
1 rs7554426 0 235802387 G T
1 rs6657655 0 236055833 C T
1 rs6691710 0 236070001 G T
1 rs12566222 0 236085251 C T
1 rs16832929 0 236096171 C T
1 rs6669631 0 236104822 C T
1 rs16833075 0 236157277 G T
1 rs16833089 0 236162449 C T
1 rs3738533 0 236187365 T C
1 rs4659620 0 236201609 T G
1 rs3768085 0 236203280 G A
1 rs6689479 0 236296322 A G
1 rs10802285 0 236311886 C T
1 rs11577428 0 236520701 A G
1 rs10925109 0 236521008 T C
1 rs667325 0 236525568 G A
1 rs1253615 0 236619529 C T
1 rs16833707 0 236622590 C T
1 rs12035437 0 236623318 A G
1 rs16833721 0 236632983 A G
1 rs16833739 0 236680253 A G
1 rs1266381 0 236681990 A G
1 rs4659682 0 236682248 A G
1 rs10925157 0 236682308 C T
1 rs2799426 0 236685587 A G
1 rs10925158 0 236686053 G A
1 rs707214 0 236867394 T C
1 rs6658562 0 236949304 G A
1 rs11806999 0 237089463 G A
1 rs4492605 0 237130858 T C
1 rs4659762 0 237167218 A G
1 rs4659764 0 237171386 A G
1 rs12724972 0 237177572 T C
1 rs7556491 0 237189528 A G
1 rs12123449 0 237207450 A G
1 rs6678625 0 237210003 C T
1 rs1569188 0 237215658 G A
1 rs10925300 0 237216900 C T
1 rs16834780 0 237227726 A G
1 rs6684412 0 237247063 A C
1 rs6696837 0 237269434 G T
1 rs2485570 0 237285607 T G
1 rs6657602 0 237307601 T C
1 rs870872 0 237383625 C T
1 rs666787 0 237406445 G A
1 rs7526759 0 237446556 C T
1 rs2808224 0 237493362 C T
1 rs16835191 0 237548941 T C
1 rs10925399 0 237552147 C T
1 rs12078739 0 237554538 C T
1 rs2927932 0 237612398 G A
1 rs6429023 0 237643234 A G
1 rs3766866 0 237729188 C T
1 rs12116442 0 237771576 G A
1 rs1717783 0 237773427 A G
1 rs1759123 0 237794603 C T
1 rs622625 0 237815546 C T
1 rs1953076 0 237826332 A G
1 rs12737847 0 237945870 T C
1 rs16835818 0 237951482 A G
1 rs12085662 0 238005708 C A
1 rs1891249 0 238010537 C T
1 rs7519935 0 238301369 A C
1 rs259639 0 238446621 C T
1 rs10802677 0 238522082 T G
1 rs7531928 0 238540226 T C
1 rs12098216 0 238554944 C T
1 rs17545913 0 238689341 A C
1 rs535043 0 238696036 C T
1 rs7550596 0 238697492 T C
1 rs10802704 0 238699660 A C
1 rs526612 0 238719158 G A
1 rs560229 0 238725762 T C
1 rs624912 0 238741253 C T
1 rs7546888 0 238827206 A G
1 rs3011572 0 238922048 C T
1 rs6695351 0 239063172 A G
1 rs10495426 0 239070768 T C
1 rs16837628 0 239156403 G A
1 rs16837808 0 239289175 A G
1 rs10495437 0 239297423 G A
1 rs1980004 0 239327385 C T
1 rs17568414 0 239340085 T C
1 rs2820040 0 239436876 G A
1 rs10495432 0 239475761 C T
1 rs10495431 0 239475925 A G
1 rs12036333 0 239519066 G A
1 rs1317950 0 239530742 A G
1 rs4659544 0 239564682 A C
1 rs16838363 0 239626368 C T
1 rs1431718 0 239879553 T C
1 rs685960 0 239924486 C T
1 rs6703930 0 239924870 C T
1 rs7533134 0 239925109 G A
1 rs17657156 0 239927009 A G
1 rs2790336 0 239962686 A G
1 rs12072181 0 239985876 G A
1 rs2217533 0 240048298 A G
1 rs4659554 0 240077309 A G
1 rs6666471 0 240091765 A G
1 rs10926018 0 240095692 A C
1 rs12563039 0 240108543 A G
1 rs10926023 0 240111019 C T
1 rs7515731 0 240238025 C A
1 rs9803722 0 240243920 C T
1 rs12562365 0 240294563 A G
1 rs1982530 0 240298817 T C
1 rs10754692 0 240299514 A G
1 rs12723259 0 240338827 G T
1 rs12562593 0 240360119 T C
1 rs6677726 0 240492414 T C
1 rs12563220 0 240547720 C T
1 rs9287233 0 240561727 A C
1 rs11590081 0 240612986 G T
1 rs10754705 0 240613766 T G
1 rs9662136 0 240646776 G A
1 rs9661430 0 240646941 C T
1 rs9661447 0 240647194 T C
1 rs12136933 0 240666156 T G
1 rs951617 0 240667889 C T
1 rs11807703 0 240672410 T C
1 rs16840284 0 240680957 T C
1 rs4587552 0 240698245 T C
1 rs12027604 0 240699814 A G
1 rs10495471 0 240706107 A G
1 rs10926304 0 240744784 G A
1 rs2185282 0 240776190 C T
1 rs1934339 0 240776222 G A
1 rs7546054 0 240778731 A G
1 rs12126125 0 240783716 A G
1 rs6429215 0 240798089 C T
1 rs4659986 0 240799543 T C
1 rs7545099 0 240800342 G A
1 rs6691111 0 240803170 A G
1 rs4348710 0 240816220 G A
1 rs12079180 0 240828396 T C
1 rs4659996 0 240846124 A G
1 rs7536260 0 240870238 T C
1 rs4625268 0 240888800 G T
1 rs10802921 0 241178272 A G
1 rs12059938 0 241218506 G T
1 rs2502432 0 241260733 G A
1 rs12086317 0 241264216 A G
1 rs7539874 0 241467163 A G
1 rs10802949 0 241504787 G T
1 rs4660071 0 241525507 G A
1 rs3014559 0 241582668 A C
1 rs2992641 0 241700371 C T
1 rs12030573 0 241703480 C T
1 rs2050505 0 241711324 C T
1 rs11808201 0 241711701 G A
1 rs12410855 0 241712134 C T
1 rs12079041 0 241715422 A C
1 rs646355 0 241768630 A G
1 rs613032 0 241772421 A G
1 rs7411883 0 241813906 C T
1 rs9428886 0 241854809 A G
1 rs7418366 0 241855644 T C
1 rs12117802 0 241865219 C T
1 rs9287256 0 242000788 T C
1 rs12118937 0 242009307 G A
1 rs3754093 0 242010116 A G
1 rs4149963 0 242035382 C T
1 rs1047840 0 242042301 G A
1 rs4149982 0 242042768 C T
1 rs1635516 0 242065332 A G
1 rs12568965 0 242070731 G A
1 rs6681581 0 242071602 C A
1 rs6666851 0 242081840 T C
1 rs6689502 0 242086319 T G
1 rs12060816 0 242087718 C T
1 rs28586974 0 242184078 C T
1 rs28593183 0 242195928 C T
1 rs316901 0 242411114 C A
1 rs316916 0 242419232 A C
1 rs1837400 0 242447126 A G
1 rs10926744 0 242619825 T C
1 rs10926748 0 242633878 C T
1 rs6429360 0 242654482 A G
1 rs7539893 0 242656745 C T
1 rs7551349 0 242695639 C T
1 rs6677308 0 242696547 G A
1 rs914949 0 242840987 A G
1 rs12075764 0 242907976 C T
1 rs10803083 0 242920580 G T
1 rs12022794 0 243028780 G T
1 rs4658504 0 243041047 C T
1 rs2502308 0 243078995 A C
1 rs6658433 0 243089466 C T
1 rs2039838 0 243582314 G A
1 rs11810833 0 243617188 T G
1 rs10927029 0 243662773 T C
1 rs990794 0 244106113 C A
1 rs2039789 0 244197500 C T
1 rs35083998 0 244209836 C T
1 rs1389622 0 244215864 C T
1 rs2486541 0 244238657 C T
1 rs2453200 0 244256594 A G
1 rs4658613 0 244260475 T G
1 rs2183478 0 244314952 A G
1 rs12080155 0 244315918 G A
1 rs6691729 0 244316996 C A
1 rs10803181 0 244319340 G T
1 rs1556922 0 244358190 A G
1 rs7535810 0 244358308 A G
1 rs12139694 0 244391489 G T
1 rs6692542 0 244391618 G A
1 rs6664367 0 244391742 T C
1 rs879065 0 244392845 A G
1 rs879725 0 244406046 A G
1 rs7554059 0 244460826 G T
1 rs900895 0 244510437 C T
1 rs4658627 0 244511176 A G
1 rs3101457 0 244533214 C T
1 rs3101456 0 244534781 T C
1 rs4658642 0 244652199 A G
1 rs3003222 0 244713825 A G
1 rs2365966 0 244874837 A G
1 rs4658662 0 244922115 A G
1 rs2047762 0 244924975 A G
1 rs2088239 0 244930726 T C
1 rs9727042 0 244938498 T C
1 rs9730373 0 244952372 A G
1 rs9662967 0 244957186 T C
1 rs2365685 0 244967771 A C
1 rs1874393 0 245020285 A G
1 rs10927345 0 245054094 G A
1 rs6676378 0 245102866 T C
1 rs12747042 0 245109861 T C
1 rs6660957 0 245123655 C T
1 rs6668039 0 245238442 G A
1 rs4658698 0 245268412 C T
1 rs6693918 0 245283910 C T
1 rs6694326 0 245284307 T C
1 rs6676019 0 245316219 A G
1 rs6671940 0 245318408 A G
1 rs945951 0 245329981 G A
1 rs6656693 0 245335643 G A
1 rs4658714 0 245336796 A G
1 rs907014 0 245474078 C T
1 rs11811491 0 245477121 A G
1 rs1173847 0 245528780 C A
1 rs676292 0 245572552 G A
1 rs10924197 0 245583654 G A
1 rs819744 0 245611389 T C
1 rs1173660 0 245634267 A C
1 rs1538472 0 245636059 T C
1 rs7523252 0 245647726 G A
1 rs12089406 0 245649841 C T
1 rs1556874 0 245655241 A G
1 rs2027305 0 245672356 C T
1 rs6662614 0 245681650 G A
1 rs10802219 0 245699085 A G
1 rs7536825 0 245703284 T C
1 rs9628692 0 245720262 A C
1 rs6687026 0 245725714 T C
1 rs7550851 0 245753173 G A
1 rs2282381 0 245840409 C A
1 rs871840 0 245850095 A G
1 rs2791398 0 245965551 A G
1 rs2791399 0 245966242 G T
1 rs2791400 0 245966754 A C
1 rs4654068 0 246058909 C T
1 rs10924614 0 246409434 C T
1 rs4654253 0 246603657 A G
1 rs10754517 0 246606218 A G
1 rs3120693 0 246698653 A C
1 rs11802065 0 246811696 A G
1 rs1127149 0 246930874 G A
1 rs10924848 0 246992698 A G
1 rs7549408 0 247008439 C T
1 rs4925614 0 247236563 C T
1 rs10737800 0 247503507 G A
1 rs2000127 0 247519784 A G
1 rs4925663 0 247614617 C T
1 rs10925076 0 247702886 G A
1 rs3862182 0 247719377 A G
1 rs10788785 0 247925390 A G
1 rs12747565 0 247937019 C T
1 rs4925753 0 248040104 C T
1 rs4925798 0 248131036 C T
1 rs6692816 0 248323242 G A
1 rs3001306 0 248340600 C T
1 rs6587475 0 248578622 C T
1 rs10158713 0 248687952 C T
1 rs28610409 0 248688317 T C
1 rs9727917 0 249126973 A G
1 rs4359061 0 249174682 A G
2 rs6721594 0 305203 C T
2 rs6717613 0 309480 G A
2 rs2941874 0 333665 G T
2 rs4374407 0 383458 C T
2 rs12475610 0 391781 C T
2 rs17042043 0 581414 A C
2 rs4854267 0 596629 A G
2 rs6728479 0 654472 A G
2 rs6714163 0 777252 C T
2 rs10183412 0 782581 C T
2 rs4641984 0 1314780 C T
2 rs13423589 0 1377042 G T
2 rs4927602 0 1378060 A G
2 rs1546588 0 1407078 G A
2 rs28532847 0 1584345 G A
2 rs6730800 0 1647171 G A
2 rs11892515 0 1685800 A G
2 rs2288184 0 1688065 G T
2 rs890054 0 1700986 A G
2 rs1124200 0 1778558 A G
2 rs12617500 0 1781022 T G
2 rs11684279 0 1810830 C T
2 rs751150 0 2116870 A C
2 rs1465389 0 2163076 G A
2 rs7582528 0 2214468 C T
2 rs17039395 0 2222530 C T
2 rs17039396 0 2225144 C T
2 rs888627 0 2228072 C T
2 rs10519519 0 2284303 G A
2 rs7588195 0 2285829 C T
2 rs10495487 0 2340648 T C
2 rs6752827 0 2415390 T C
2 rs1606310 0 2424495 G A
2 rs2668843 0 2521301 A G
2 rs908356 0 2522028 A G
2 rs13004261 0 2528351 C T
2 rs4853930 0 2529122 C T
2 rs4853800 0 2533203 A G
2 rs4853793 0 2583517 G A
2 rs1545457 0 2644566 C T
2 rs17040193 0 2644858 G T
2 rs719875 0 2654731 G A
2 rs896226 0 2667339 A G
2 rs10184017 0 2679481 A C
2 rs1551130 0 2694190 A G
2 rs17040287 0 2718705 C T
2 rs6548077 0 2718978 A C
2 rs2043544 0 2761141 G A
2 rs744321 0 2765664 C T
2 rs1435549 0 2813636 A G
2 rs823221 0 2827345 G A
2 rs823243 0 2848102 G A
2 rs10211532 0 2894549 C T
2 rs17040523 0 2895193 G A
2 rs17486311 0 2901761 T C
2 rs7594094 0 2942376 C T
2 rs4853951 0 2942896 A C
2 rs1667060 0 2945455 A G
2 rs10210870 0 3004998 G A
2 rs6709949 0 3037092 G A
2 rs992905 0 3101073 A G
2 rs744334 0 3105711 A G
2 rs17040814 0 3109259 A G
2 rs10206572 0 3113710 C A
2 rs7592329 0 3114755 A G
2 rs6761955 0 3117247 A G
2 rs7559077 0 3127643 G T
2 rs1078821 0 3128923 C T
2 rs1078819 0 3129088 G A
2 rs6548160 0 3131096 A G
2 rs10495516 0 3172635 C T
2 rs12714380 0 3489932 A G
2 rs10205909 0 3526603 A G
2 rs3087873 0 3623540 G A
2 rs7608995 0 3631802 T G
2 rs13017757 0 3645429 C T
2 rs11902670 0 3647117 C T
2 rs13004318 0 3648396 C T
2 rs17017737 0 3658724 T C
2 rs7567724 0 3660856 G A
2 rs2872168 0 3668126 A C
2 rs731034 0 3677022 A G
2 rs17017778 0 3682981 A G
2 rs6542651 0 3759830 C T
2 rs9308791 0 3779094 A G
2 rs357973 0 3798725 C T
2 rs17018072 0 3839131 G T
2 rs11903032 0 3863117 C T
2 rs4849997 0 3909150 C T
2 rs4849999 0 3912820 C T
2 rs12185617 0 3913856 T C
2 rs754013 0 3914743 A G
2 rs6735949 0 3963865 C T
2 rs2313472 0 3972403 C T
2 rs2029730 0 3974358 C T
2 rs6542664 0 4006656 C T
2 rs953648 0 4014874 A C
2 rs1545136 0 4142259 A G
2 rs6753345 0 4146859 G A
2 rs6761374 0 4148784 G A
2 rs17018741 0 4231211 A G
2 rs7419807 0 4290661 T G
2 rs11686135 0 4318976 C T
2 rs35704616 0 4394440 T C
2 rs12476119 0 4404065 A G
2 rs634273 0 4474196 A G
2 rs13012375 0 4561186 A G
2 rs10202915 0 4747638 C T
2 rs10165056 0 4756013 C T
2 rs12467016 0 4776763 G T
2 rs17019820 0 4819159 A G
2 rs825923 0 4821442 T C
2 rs2966429 0 4967202 C T
2 rs6422705 0 4975953 C T
2 rs2872977 0 4997979 A G
2 rs1869410 0 5257356 C T
2 rs1453798 0 5269417 A G
2 rs6740049 0 5293622 C T
2 rs7593216 0 5294800 C T
2 rs10929427 0 5300664 A G
2 rs6718709 0 5340502 G A
2 rs10164517 0 5487627 A G
2 rs2349682 0 5488174 T C
2 rs6720039 0 5517283 A G
2 rs12466138 0 5529462 A G
2 rs1524483 0 5559013 G T
2 rs17291890 0 5560403 T C
2 rs969768 0 5591550 C T
2 rs4668614 0 5593978 A G
2 rs10185641 0 5693857 T C
2 rs10929661 0 5703784 A G
2 rs1821797 0 5754189 C T
2 rs4433972 0 5804497 T G
2 rs2722553 0 5859603 T C
2 rs2563999 0 5973886 C T
2 rs11690032 0 5989536 G T
2 rs12471085 0 6002657 C T
2 rs10200963 0 6046983 C T
2 rs2350571 0 6049411 G T
2 rs11691189 0 6112516 C T
2 rs12623061 0 6119270 C A
2 rs2609187 0 6160127 G A
2 rs2693932 0 6187107 A G
2 rs872460 0 6307401 T C
2 rs2166927 0 6363082 C T
2 rs17377128 0 6363474 G T
2 rs13391757 0 6424508 G A
2 rs4337447 0 6434587 C T
2 rs6752421 0 6666613 G A
2 rs16865340 0 6704579 C T
2 rs4669077 0 6711631 G A
2 rs10495541 0 6767108 G A
2 rs2219613 0 6779277 C T
2 rs7582948 0 6835876 A G
2 rs308003 0 6836359 A G
2 rs954845 0 6886617 C T
2 rs6721103 0 6891670 C T
2 rs905965 0 6911987 C T
2 rs1006422 0 6914714 A G
2 rs4669100 0 6929318 C T
2 rs7600900 0 6941288 A C
2 rs7575062 0 6967495 C A
2 rs771172 0 6967943 A G
2 rs13308 0 6988669 C T
2 rs10495545 0 6990020 C T
2 rs4669107 0 7002410 C T
2 rs6431837 0 7036811 C T
2 rs11683539 0 7075768 G T
2 rs1797557 0 7080792 C T
2 rs771306 0 7081787 C T
2 rs3772019 0 7096989 T C
2 rs6755699 0 7214582 C T
2 rs13018029 0 7267159 C T
2 rs7588701 0 7320746 C T
2 rs12151441 0 7322437 T C
2 rs12623068 0 7323039 C T
2 rs10495554 0 7461967 T G
2 rs10495555 0 7463251 T C
2 rs7582300 0 7525664 A G
2 rs16866239 0 7567667 T G
2 rs6431876 0 7569404 G A
2 rs10181784 0 7581220 C T
2 rs7604664 0 7659087 G A
2 rs2172114 0 7665560 T C
2 rs2049072 0 7716244 C T
2 rs12615861 0 7807245 C T
2 rs7597526 0 7809505 T C
2 rs10182315 0 7817636 C T
2 rs6757465 0 7907486 T C
2 rs6708659 0 7924833 C T
2 rs7561052 0 7949693 C T
2 rs16866463 0 7958572 A G
2 rs41009 0 8095158 G A
2 rs40996 0 8098622 G T
2 rs999520 0 8099581 G A
2 rs13021734 0 8118123 A G
2 rs13021915 0 8118171 A G
2 rs1364058 0 8149627 G A
2 rs6752439 0 8162049 C T
2 rs11899688 0 8201971 T C
2 rs6717377 0 8230798 T C
2 rs16866627 0 8363269 C T
2 rs10490219 0 8400895 C T
2 rs238630 0 8409113 G A
2 rs238631 0 8409494 G T
2 rs17494521 0 8423057 C T
2 rs7595804 0 8424313 T C
2 rs901350 0 8548997 T C
2 rs436385 0 8556513 A G
2 rs379131 0 8572964 A G
2 rs453322 0 8577685 C T
2 rs6727210 0 8609639 G T
2 rs6733104 0 8621162 T C
2 rs4668574 0 8632587 G T
2 rs4669280 0 8644700 A G
2 rs3856450 0 8761162 A G
2 rs4669318 0 8770564 A G
2 rs3927971 0 8776102 C T
2 rs4669322 0 8788439 A G
2 rs1434123 0 8817803 C T
2 rs3749007 0 8977770 A C
2 rs6757496 0 8978676 C T
2 rs11894892 0 8981020 C A
2 rs1109670 0 9250038 C A
2 rs6431986 0 9324811 A G
2 rs6431990 0 9344570 A G
2 rs12615983 0 9352584 A C
2 rs10929589 0 9703439 T C
2 rs6432025 0 9758621 C T
2 rs884427 0 9783635 G A
2 rs6747234 0 9787768 G A
2 rs10189576 0 9797196 T C
2 rs4669424 0 9840603 A G
2 rs13030983 0 9906471 G T
2 rs12995890 0 9908010 C T
2 rs13395893 0 9913515 G T
2 rs17363477 0 9931094 G A
2 rs7592934 0 9938881 G T
2 rs1913680 0 9952744 C T
2 rs10803704 0 9957097 A G
2 rs4669507 0 10083009 A G
2 rs1109037 0 10085722 A G
2 rs1469541 0 10145348 C T
2 rs35454789 0 10167212 A G
2 rs11897268 0 10240175 G A
2 rs6749325 0 10286466 C T
2 rs759340 0 10376784 C T
2 rs16856013 0 10377112 A G
2 rs10929641 0 10377834 G A
2 rs10490418 0 10402841 T G
2 rs16856070 0 10404367 A G
2 rs17379538 0 10413431 T C
2 rs6432083 0 10414143 A G
2 rs4669564 0 10422342 G T
2 rs10929654 0 10427767 C A
2 rs1574463 0 10437333 C T
2 rs2884208 0 10440987 C T
2 rs13023336 0 10444031 G T
2 rs6758633 0 10480201 T C
2 rs10197851 0 10485409 A G
2 rs10198351 0 10524780 C T
2 rs12476436 0 10527833 A C
2 rs1405948 0 10583160 C T
2 rs1728149 0 10617598 T C
2 rs2430424 0 10618025 A G
2 rs1641127 0 10618570 A G
2 rs1641129 0 10627860 G T
2 rs10185605 0 10656284 C T
2 rs16856347 0 10667035 G T
2 rs12613865 0 10682449 C T
2 rs11676727 0 10838454 A G
2 rs4669613 0 10874512 G A
2 rs4669632 0 10971017 T C
2 rs9287724 0 10988588 A C
2 rs1198855 0 10993949 C T
2 rs1997523 0 11004803 G A
2 rs12692423 0 11075317 A G
2 rs6741453 0 11100051 G A
2 rs6748518 0 11107245 A G
2 rs11682194 0 11147253 T C
2 rs10520062 0 11150378 G A
2 rs6716724 0 11510948 G A
2 rs4669724 0 11530369 A G
2 rs6761608 0 11531731 C T
2 rs13407457 0 11655487 G T
2 rs6432216 0 11702960 T C
2 rs2304400 0 11756429 C T
2 rs10178511 0 11775032 C T
2 rs7567094 0 11787239 A C
2 rs11690767 0 11792857 C T
2 rs13389925 0 11794196 A G
2 rs4358094 0 11815492 C T
2 rs11690125 0 11940171 G A
2 rs6735995 0 11991593 T C
2 rs10495585 0 11992128 A C
2 rs2716651 0 12044820 T C
2 rs10495587 0 12177253 G A
2 rs16858228 0 12212445 A G
2 rs10495592 0 12248484 T C
2 rs1020605 0 12397435 C T
2 rs12989835 0 12409041 G T
2 rs10754960 0 12418070 A G
2 rs11684242 0 12453068 C T
2 rs2890415 0 12515567 T C
2 rs1898605 0 12591695 A G
2 rs1527986 0 12621757 T C
2 rs4377309 0 12625491 G A
2 rs4669862 0 12720452 C T
2 rs12466724 0 12720673 C T
2 rs17465326 0 12725251 C T
2 rs6432316 0 12725389 A G
2 rs515602 0 12807185 T C
2 rs779357 0 13052225 A G
2 rs16859504 0 13055358 G A
2 rs7607052 0 13069079 C T
2 rs7590964 0 13126278 A G
2 rs1516289 0 13140080 A G
2 rs7592566 0 13466618 A G
2 rs10197142 0 13623160 C T
2 rs12052341 0 13677244 G T
2 rs1608539 0 13687188 G A
2 rs11900054 0 14053239 G A
2 rs921692 0 14059586 A G
2 rs452005 0 14081267 T C
2 rs6432444 0 14258368 A G
2 rs13384764 0 14303716 C T
2 rs10203476 0 14652352 A G
2 rs17368670 0 15091566 A C
2 rs17368979 0 15099176 A G
2 rs1594420 0 15105026 C T
2 rs6714740 0 15214955 T C
2 rs10180512 0 15268841 A C
2 rs7601397 0 15722380 A G
2 rs13391772 0 15722503 A G
2 rs8179514 0 15812891 C T
2 rs6733775 0 15826700 T C
2 rs11682665 0 15834309 G T
2 rs16862954 0 15852847 T C
2 rs1121916 0 15935838 C T
2 rs4669001 0 15957255 A G
2 rs11680265 0 15982423 G A
2 rs2559063 0 16023245 C T
2 rs10495647 0 16035256 A G
2 rs9653226 0 16079754 T C
2 rs16855322 0 16114295 G A
2 rs6745287 0 16115180 T C
2 rs11685620 0 16121864 C T
2 rs10194143 0 16176894 C T
2 rs4669033 0 16187988 C T
2 rs1427682 0 16209473 G A
2 rs4669039 0 16230808 A C
2 rs4668485 0 16241361 C T
2 rs28549395 0 16252614 G A
2 rs11681625 0 16377083 C T
2 rs1567965 0 16378972 A G
2 rs13389373 0 16547545 A G
2 rs983249 0 16568845 G T
2 rs11893415 0 16773622 A G
2 rs11897275 0 16807318 C T
2 rs2342437 0 16809949 A C
2 rs2287518 0 16940157 A G
2 rs16982747 0 16949426 C A
2 rs2111873 0 16960560 G A
2 rs713395 0 17031396 C T
2 rs1019401 0 17118296 C T
2 rs17649532 0 17119478 A G
2 rs4324324 0 17140637 A G
2 rs1515987 0 17182831 A G
2 rs1515972 0 17232378 A C
2 rs13022263 0 17355811 G A
2 rs10205002 0 17470470 A G
2 rs7569719 0 18112458 T C
2 rs7559591 0 18244718 C T
2 rs7570141 0 18275380 G A
2 rs6713642 0 18282657 A G
2 rs10166150 0 18332162 G T
2 rs2345505 0 18340920 A G
2 rs2011027 0 18351537 A G
2 rs1013260 0 18381993 A G
2 rs6757023 0 18619517 G A
2 rs3912722 0 18638057 T C
2 rs10168276 0 18646773 A G
2 rs4832437 0 18647868 C T
2 rs11687269 0 18648350 G A
2 rs7589253 0 18648687 A G
2 rs16985140 0 18668523 A G
2 rs16985176 0 18697952 A C
2 rs4035898 0 18727980 T C
2 rs13403096 0 18734872 T C
2 rs7587775 0 18742258 C T
2 rs4608518 0 18997162 C T
2 rs13000922 0 19006214 G A
2 rs4240225 0 19013114 C T
2 rs884895 0 19184996 C T
2 rs10209041 0 19487589 C T
2 rs851066 0 19552389 G A
2 rs703297 0 19625818 A G
2 rs10182964 0 19679938 C T
2 rs824453 0 19692292 A G
2 rs1015378 0 19775396 C T
2 rs1469366 0 19775673 C A
2 rs1820584 0 19779372 G T
2 rs17686549 0 19780732 A G
2 rs1584784 0 19966874 A G
2 rs16987088 0 19977050 G A
2 rs16987112 0 19994998 A G
2 rs11096619 0 20001026 C T
2 rs893396 0 20050028 A G
2 rs7559602 0 20059323 A G
2 rs11687529 0 20067295 A G
2 rs6748924 0 20113221 A G
2 rs7583442 0 20356606 G T
2 rs2881926 0 20391853 C T
2 rs6749689 0 20396122 T C
2 rs3771254 0 20406245 A G
2 rs13431644 0 20602382 A G
2 rs2128833 0 20618441 C T
2 rs872284 0 20630272 C T
2 rs342092 0 20697925 A G
2 rs961496 0 20700786 C T
2 rs342138 0 20709694 T C
2 rs11096667 0 20711656 C T
2 rs921598 0 20712253 G A
2 rs11096674 0 20752612 G T
2 rs6717824 0 20760365 A G
2 rs1344836 0 20841182 A G
2 rs2304423 0 20845273 A G
2 rs1013363 0 20863286 C T
2 rs746776 0 20876386 G A
2 rs11678116 0 20876760 G T
2 rs7598775 0 21101745 G A
2 rs13427673 0 21536873 G A
2 rs219550 0 21539585 A G
2 rs7605009 0 21540399 A G
2 rs219559 0 21579130 T C
2 rs11689185 0 22005145 G A
2 rs4666291 0 22125367 T C
2 rs2176472 0 22407334 G A
2 rs6725884 0 22524305 C T
2 rs1876770 0 22712247 T C
2 rs4487114 0 23050710 A G
2 rs6544251 0 23067410 G T
2 rs7566648 0 23106093 G T
2 rs17321444 0 23108116 C T
2 rs9789418 0 23114577 C A
2 rs10189050 0 23124558 A C
2 rs10175523 0 23165621 T C
2 rs2681017 0 23166176 A G
2 rs17393683 0 23183222 C T
2 rs1446877 0 23216262 A C
2 rs13402936 0 23230861 C T
2 rs4665202 0 23419038 A C
2 rs7587361 0 23536135 A G
2 rs2723119 0 23603909 A G
2 rs4665594 0 23684388 G T
2 rs6722403 0 23736076 A G
2 rs6714495 0 23838148 C T
2 rs577293 0 23847980 A G
2 rs543012 0 23862487 C T
2 rs11680810 0 24496896 C T
2 rs10201521 0 24681375 A G
2 rs6756785 0 24686441 G A
2 rs893589 0 25259442 C T
2 rs7565427 0 25385638 A G
2 rs6546045 0 25487658 C T
2 rs7581217 0 25524944 C T
2 rs1025542 0 26385849 C T
2 rs1019972 0 26410214 A G
2 rs12623642 0 26676395 G T
2 rs11126491 0 26678496 A C
2 rs10495759 0 26858305 C T
2 rs1009221 0 26894589 A G
2 rs11126666 0 26928811 G A
2 rs6547284 0 27070362 C A
2 rs7596707 0 27101281 C T
2 rs17709034 0 28424472 C T
2 rs17739364 0 28535702 A G
2 rs12714232 0 28597305 C T
2 rs13015562 0 28599765 A G
2 rs931948 0 28600239 A G
2 rs2972050 0 28671048 C T
2 rs10865499 0 28735342 A G
2 rs17741435 0 28780383 C T
2 rs11679308 0 28786640 C T
2 rs2338545 0 28799775 A G
2 rs11127176 0 28814683 T C
2 rs17691678 0 28903361 A C
2 rs17750032 0 29359786 A G
2 rs4387740 0 29447108 A G
2 rs1104869 0 29454701 C T
2 rs4666183 0 29455738 G A
2 rs12998728 0 29474502 G A
2 rs10199963 0 29583501 C A
2 rs7591913 0 29619971 A G
2 rs7590571 0 29624787 A G
2 rs11688563 0 29798400 C T
2 rs6713380 0 29802178 G A
2 rs6757945 0 29802440 G A
2 rs4381747 0 29807890 C A
2 rs12998454 0 29954652 A C
2 rs4395214 0 30023373 T C
2 rs4349303 0 30136530 A G
2 rs11691638 0 30210991 A G
2 rs2361743 0 30240720 A G
2 rs6723731 0 30259377 A G
2 rs1355207 0 30407566 C T
2 rs966498 0 30411085 C T
2 rs2102472 0 30462920 C T
2 rs1473591 0 30462979 A C
2 rs13014895 0 30540833 T C
2 rs4434038 0 30551366 G A
2 rs11680937 0 30559816 A G
2 rs9967751 0 30569156 C T
2 rs12471227 0 30624016 A G
2 rs895662 0 30874229 G A
2 rs508405 0 30980940 A G
2 rs536137 0 30982795 A G
2 rs2922063 0 30983434 T C
2 rs2176840 0 30989030 C T
2 rs10186446 0 31007962 C T
2 rs13021213 0 31010212 C T
2 rs6709502 0 31010924 C T
2 rs4952192 0 31122598 C T
2 rs11884629 0 31182162 A G
2 rs1862972 0 31202312 G A
2 rs11681174 0 31278254 A G
2 rs11687856 0 31340646 A G
2 rs10190183 0 31344440 G T
2 rs6543604 0 31351249 A G
2 rs13403357 0 31432367 C A
2 rs601255 0 31452231 C T
2 rs12478111 0 31550180 G A
2 rs1042039 0 31558306 C T
2 rs207440 0 31562412 G A
2 rs207455 0 31567929 A G
2 rs4952242 0 32018734 T C
2 rs409188 0 32495471 A C
2 rs4952316 0 33114118 A C
2 rs7607940 0 33122143 C A
2 rs6716986 0 33127080 T C
2 rs10490453 0 33263671 T C
2 rs1545552 0 33360338 G A
2 rs6705263 0 33362643 G T
2 rs2290448 0 33447202 A G
2 rs6757228 0 33616240 A C
2 rs588252 0 33631442 C A
2 rs17646725 0 33652677 A G
2 rs4092337 0 33653978 A G
2 rs4670574 0 33704123 A G
2 rs17013129 0 33710289 A C
2 rs6543719 0 33726610 C T
2 rs11904039 0 33897454 A G
2 rs7581397 0 33960341 G T
2 rs6714970 0 33996983 C T
2 rs7576239 0 34004920 A G
2 rs10187143 0 34022970 G A
2 rs6738183 0 34025075 A G
2 rs12621616 0 34032345 C T
2 rs13410163 0 34187256 G A
2 rs17247805 0 34236374 G A
2 rs9284729 0 34237001 T G
2 rs1965391 0 34237472 A C
2 rs6712647 0 34269189 C T
2 rs4670314 0 34275263 C T
2 rs4670315 0 34275757 A G
2 rs10177156 0 34491664 A C
2 rs7340483 0 34753390 T C
2 rs1220211 0 34814518 A G
2 rs4670090 0 34866625 T C
2 rs11897262 0 34868092 A G
2 rs9917264 0 34889395 A C
2 rs3108124 0 34977980 C T
2 rs10495829 0 35075107 G A
2 rs280762 0 35129304 G A
2 rs17016153 0 35326427 C T
2 rs2165188 0 35339940 A C
2 rs4549067 0 35593804 T C
2 rs6722845 0 35600357 T C
2 rs7590663 0 35610115 T C
2 rs7591386 0 35846614 C T
2 rs7562096 0 35849684 A G
2 rs1518659 0 36026347 A C
2 rs10171463 0 36121342 T G
2 rs10170731 0 36248316 G A
2 rs2019397 0 36269486 A G
2 rs305175 0 36364164 C T
2 rs17407386 0 36556928 C T
2 rs12329047 0 36560011 T C
2 rs7608543 0 36562973 A G
2 rs4670571 0 36841425 T C
2 rs17489237 0 36847770 C T
2 rs13407899 0 36848969 A G
2 rs2372692 0 36851901 C T
2 rs6544029 0 36930423 A G
2 rs10182004 0 36934887 A G
2 rs13403956 0 36935291 G A
2 rs12712516 0 36935406 T C
2 rs13029062 0 36935570 A G
2 rs7603396 0 36946351 C T
2 rs4670600 0 36979512 G A
2 rs11124542 0 36994439 A C
2 rs4670605 0 36996398 G A
2 rs2072526 0 37035934 T C
2 rs2160334 0 37047353 G T
2 rs3770748 0 37595525 T C
2 rs7568035 0 37676671 G T
2 rs6705512 0 37703223 T C
2 rs6544086 0 37729133 A G
2 rs17507744 0 37815891 C T
2 rs10200281 0 37818750 A C
2 rs9973704 0 37999909 A G
2 rs17021274 0 38004869 G A
2 rs10495873 0 38021775 A G
2 rs1430027 0 38025151 G A
2 rs6727303 0 38025672 T C
2 rs1430034 0 38027626 C A
2 rs1367150 0 38035290 G T
2 rs13432312 0 38490324 T C
2 rs1972974 0 38492587 C T
2 rs4670858 0 38511405 C T
2 rs13424546 0 38723049 A G
2 rs17023025 0 38877636 C T
2 rs12619390 0 38920318 C T
2 rs1965752 0 38943609 T C
2 rs6712399 0 39636469 A G
2 rs7588713 0 39766614 A G
2 rs4670949 0 39822983 G A
2 rs887968 0 39851411 G T
2 rs12991701 0 39970438 G A
2 rs13432990 0 40323864 A G
2 rs7571216 0 40504788 C T
2 rs13005619 0 40558573 T C
2 rs13413412 0 40566271 C T
2 rs12615002 0 40621387 C T
2 rs10490047 0 40626336 A G
2 rs11674742 0 40778325 G T
2 rs7576549 0 40782071 T C
2 rs7566371 0 40990662 G T
2 rs12987383 0 41073997 A C
2 rs6705468 0 41330027 A G
2 rs10490376 0 41381376 A G
2 rs995345 0 41513438 C T
2 rs719595 0 42004878 G A
2 rs4952511 0 42005428 C T
2 rs4270393 0 42085776 G A
2 rs10167265 0 42087252 G T
2 rs6544486 0 42088807 C T
2 rs6731940 0 42101473 G A
2 rs13426621 0 42109471 G A
2 rs7576650 0 42173006 A C
2 rs12617564 0 42211659 G A
2 rs1044305 0 42284884 T C
2 rs10153686 0 42306258 G T
2 rs6737207 0 42314135 A G
2 rs2083418 0 42335185 T C
2 rs10495897 0 42690881 C T
2 rs10194712 0 42942177 C T
2 rs2304661 0 42994484 G T
2 rs17030228 0 43180327 G A
2 rs7560093 0 43247619 C A
2 rs2374482 0 43305926 A G
2 rs2163226 0 43361256 T C
2 rs13002812 0 43446616 A G
2 rs17406278 0 43595460 T C
2 rs4245786 0 44049120 A G
2 rs4245794 0 44100849 T C
2 rs4952689 0 44101430 G T
2 rs6544718 0 44104925 C T
2 rs6761677 0 44267800 A G
2 rs4953045 0 44268800 C T
2 rs10166377 0 44312697 A G
2 rs7593878 0 44358504 A C
2 rs4146528 0 44384185 C T
2 rs10180864 0 44392395 G A
2 rs473449 0 44885193 G A
2 rs341605 0 45064187 G A
2 rs737448 0 45105675 C A
2 rs1975288 0 45109063 A G
2 rs4953156 0 45189763 G A
2 rs4953173 0 45250399 C T
2 rs17032936 0 45253578 C T
2 rs4952732 0 45260493 A C
2 rs6742724 0 45297687 T C
2 rs17032979 0 45300029 G T
2 rs7578888 0 45315575 A G
2 rs908571 0 45318465 T C
2 rs908576 0 45380320 G A
2 rs11674390 0 45405160 T C
2 rs13422236 0 45405989 G A
2 rs17033218 0 45432763 C T
2 rs7586888 0 45435952 T C
2 rs17320808 0 45488414 A G
2 rs6707333 0 45512908 A G
2 rs7602584 0 45515092 G T
2 rs2278064 0 45560276 A G
2 rs10209296 0 45844714 G A
2 rs1589039 0 45858240 A C
2 rs6716622 0 45981426 A G
2 rs1468042 0 45983518 G A
2 rs10191412 0 46011945 C A
2 rs3886870 0 46042478 G A
2 rs11125034 0 46049445 A G
2 rs6747706 0 46052497 A C
2 rs10166692 0 46077038 C T
2 rs6756452 0 46077503 G A
2 rs11125039 0 46096684 G A
2 rs7585985 0 46098608 C T
2 rs2122110 0 46100254 C T
2 rs11903566 0 46175313 G A
2 rs6751349 0 46176962 C A
2 rs12712963 0 46294981 A G
2 rs6742737 0 46297914 G A
2 rs11125048 0 46311301 C T
2 rs8179696 0 46455316 G A
2 rs731399 0 46457657 C A
2 rs4337520 0 46469828 A C
2 rs7564967 0 46475880 T C
2 rs11688133 0 46479733 G A
2 rs13027413 0 46479838 C T
2 rs7592781 0 46498675 T C
2 rs12615992 0 46510146 G A
2 rs1000531 0 46511939 C T
2 rs7571879 0 46542408 C T
2 rs7595513 0 46687867 A G
2 rs9967800 0 47025479 C A
2 rs7565800 0 47033078 T C
2 rs1374273 0 47051551 A G
2 rs11125093 0 47054981 A G
2 rs7586009 0 47098968 T C
2 rs6758667 0 47315956 G A
2 rs9808216 0 47423591 T C
2 rs13430277 0 47455238 C T
2 rs6733907 0 47462849 T G
2 rs10204202 0 47514011 C T
2 rs10206550 0 47520035 C T
2 rs7604511 0 47540532 A G
2 rs13388259 0 47570839 A C
2 rs11688926 0 47571306 G A
2 rs4952887 0 47646968 C T
2 rs13000537 0 47771677 A G
2 rs17568609 0 47773960 G A
2 rs6752504 0 47782555 C T
2 rs11674800 0 47782756 A C
2 rs11125144 0 47789775 A G
2 rs4953503 0 47794426 T C
2 rs17503541 0 47808152 C T
2 rs6744530 0 47808430 A G
2 rs13032306 0 47814721 A G
2 rs6544997 0 47844505 A G
2 rs4952894 0 47857914 A G
2 rs13409431 0 47910657 G A
2 rs4588237 0 47942902 A G
2 rs3732191 0 48040285 A C
2 rs7587289 0 48146122 T C
2 rs4953589 0 48740195 G A
2 rs12713013 0 48937154 C T
2 rs6545061 0 48952574 T C
2 rs7562693 0 48953349 C T
2 rs10185213 0 49000874 C A
2 rs4453732 0 49003623 T G
2 rs10195116 0 49003800 C T
2 rs7595773 0 49009112 T G
2 rs17037739 0 49110303 A G
2 rs9789406 0 49114584 A G
2 rs11891861 0 49156580 G T
2 rs17037869 0 49156953 G A
2 rs12997223 0 49191665 C T
2 rs1991387 0 49537795 T C
2 rs10192212 0 49557587 A C
2 rs6545107 0 49565575 C T
2 rs843840 0 49650145 A G
2 rs7586200 0 50031813 G A
2 rs1005431 0 50682462 G A
2 rs9917153 0 50682914 C T
2 rs6707531 0 50744820 A G
2 rs7581256 0 50750428 C T
2 rs2351767 0 50814968 G T
2 rs7579807 0 50816879 C T
2 rs7582692 0 50817203 T C
2 rs858956 0 50879012 A C
2 rs719645 0 50883300 T C
2 rs17041064 0 51041603 C T
2 rs17862647 0 51664893 C A
2 rs12612083 0 51753361 C A
2 rs7565870 0 52030757 C T
2 rs10496005 0 52316298 G A
2 rs4625950 0 52328224 A G
2 rs12622126 0 52476027 G T
2 rs12472885 0 52479251 A G
2 rs2178649 0 52484282 T C
2 rs7602238 0 52610991 T C
2 rs17043603 0 53088117 G T
2 rs1424969 0 53327137 C A
2 rs9653536 0 53352630 G A
2 rs2113820 0 53355627 G T
2 rs7594954 0 53355763 A G
2 rs7603187 0 53410123 C T
2 rs10496021 0 53450309 G A
2 rs6705480 0 53468832 T C
2 rs195592 0 53488034 T C
2 rs996712 0 53502775 T C
2 rs6725739 0 53628263 G A
2 rs1157474 0 53633289 T C
2 rs6761256 0 53633492 C T
2 rs7582207 0 53635266 C T
2 rs12475695 0 53636324 C A
2 rs11682841 0 53821511 C T
2 rs13420159 0 53831467 G T
2 rs736085 0 53835083 A G
2 rs10490460 0 53837432 C T
2 rs1011275 0 53838838 G T
2 rs6735360 0 53861561 C T
2 rs1001296 0 54399633 A C
2 rs17045879 0 54647455 G A
2 rs11898505 0 54684557 A G
2 rs2631841 0 55044487 G A
2 rs6723508 0 55055628 A G
2 rs17432234 0 55474026 A G
2 rs4672045 0 55658147 A G
2 rs7594497 0 55872538 C T
2 rs7608756 0 56161538 G A
2 rs13418952 0 56253505 T G
2 rs4335989 0 56393918 T G
2 rs13024922 0 56398230 C A
2 rs7576924 0 56501821 T C
2 rs214041 0 56503029 G T
2 rs214038 0 56524334 G A
2 rs10180182 0 56594487 C T
2 rs11694209 0 56599354 A G
2 rs7578236 0 57174489 C T
2 rs6755060 0 57427953 G A
2 rs13024352 0 57694030 T C
2 rs17048858 0 57730190 T G
2 rs820983 0 57757289 G A
2 rs820769 0 57884390 A G
2 rs2192661 0 58664988 G T
2 rs13029039 0 58842418 A C
2 rs17049716 0 58971625 G A
2 rs42830 0 59118819 T C
2 rs17049848 0 59184123 G A
2 rs2863301 0 59199847 A G
2 rs6704661 0 59228502 C T
2 rs7581819 0 59240476 C T
2 rs9309307 0 59260307 A G
2 rs7590342 0 59260404 A G
2 rs13021209 0 59260568 A G
2 rs2540049 0 59273136 C T
2 rs12986770 0 59496548 C A
2 rs4413146 0 59605724 T G
2 rs10202884 0 59789443 C T
2 rs1035102 0 59790316 A C
2 rs2674075 0 59796020 G T
2 rs994972 0 60279418 A G
2 rs2192580 0 60290360 G A
2 rs11890420 0 60291204 T C
2 rs17029624 0 60339170 C A
2 rs4672367 0 60398416 C T
2 rs7592241 0 60531740 G T
2 rs12611562 0 60533240 T C
2 rs10207503 0 60586661 A G
2 rs4672388 0 60598672 T C
2 rs4671389 0 60605030 G A
2 rs6706648 0 60722040 C T
2 rs971563 0 60774773 C T
2 rs13006409 0 60914648 G T
2 rs17010833 0 61803309 A G
2 rs2862633 0 61974443 C T
2 rs10518958 0 62276973 G A
2 rs7572994 0 62418558 C T
2 rs13393608 0 62451422 A G
2 rs7584033 0 62481483 T C
2 rs4350731 0 62699790 A C
2 rs11686508 0 62703006 A G
2 rs1898445 0 64445563 T C
2 rs17739675 0 64494913 C A
2 rs10496112 0 64623733 T G
2 rs10496116 0 64668297 T G
2 rs10496117 0 64687665 C A
2 rs918292 0 64692041 C T
2 rs12996082 0 64695893 C T
2 rs12617093 0 64700471 C T
2 rs4671593 0 64707623 A G
2 rs17700924 0 64800452 C T
2 rs1206983 0 64823848 A G
2 rs6734765 0 64845543 G A
2 rs7557491 0 64852557 C A
2 rs6704589 0 65010688 A G
2 rs6706514 0 65053216 C T
2 rs12373586 0 65056358 T G
2 rs6546106 0 65082367 G A
2 rs2160782 0 65091601 T C
2 rs17029539 0 65096936 A G
2 rs2063307 0 65097201 T C
2 rs7590631 0 65174408 T G
2 rs6712664 0 65213104 C T
2 rs1541580 0 65221184 A G
2 rs11689731 0 65234410 G T
2 rs10179474 0 65378927 T C
2 rs840947 0 65716616 A G
2 rs840955 0 65724073 A G
2 rs12472695 0 65804266 C T
2 rs6760617 0 65844734 C T
2 rs4671682 0 65928971 T C
2 rs12622132 0 65934798 C T
2 rs17030670 0 65935157 C T
2 rs6546174 0 65935393 C T
2 rs4671141 0 65993579 C A
2 rs3845821 0 66053473 T C
2 rs10496131 0 66302873 G A
2 rs6710236 0 66309172 A G
2 rs7586464 0 66326853 G T
2 rs902146 0 66332914 C T
2 rs4671716 0 66358238 T C
2 rs2951288 0 66430063 A G
2 rs17500377 0 66480517 T G
2 rs1565328 0 66498775 C T
2 rs4407237 0 66522294 C T
2 rs4075737 0 66530723 A G
2 rs6716792 0 66687843 A C
2 rs17032114 0 66714597 A G
2 rs6722685 0 66724142 C T
2 rs2284706 0 66783940 A G
2 rs2300486 0 66791404 G T
2 rs12614369 0 66792109 A G
2 rs2216124 0 66797138 G A
2 rs10184250 0 66803893 T C
2 rs2192955 0 66930461 A G
2 rs6748591 0 66954363 A G
2 rs1111234 0 66956404 C T
2 rs17680993 0 66956820 G T
2 rs17681403 0 66977032 A G
2 rs977253 0 67222446 A G
2 rs1345354 0 67224057 T C
2 rs12993985 0 67265979 G T
2 rs1921301 0 67439004 C T
2 rs1921266 0 67444692 T C
2 rs1568472 0 67716539 A G
2 rs10490725 0 67865595 T C
2 rs10490726 0 67866542 A G
2 rs1367476 0 67867456 T G
2 rs7572685 0 67870225 C T
2 rs17034251 0 67955919 G A
2 rs2116051 0 67982191 C T
2 rs11126151 0 67983034 A G
2 rs6730348 0 67984498 T C
2 rs17034385 0 68003307 T C
2 rs10469954 0 68026807 G A
2 rs11126159 0 68031025 C A
2 rs13391665 0 68122154 C T
2 rs9967692 0 68148917 G A
2 rs17034835 0 68235796 C T
2 rs1955369 0 68257398 T C
2 rs10203061 0 68281759 A G
2 rs12995380 0 68531637 G T
2 rs6736893 0 68861119 G T
2 rs7570797 0 68873071 A G
2 rs17035940 0 69030378 A G
2 rs13401986 0 69091772 T C
2 rs13021388 0 69135362 G A
2 rs12999343 0 69139137 A G
2 rs4419260 0 69139834 G A
2 rs1128272 0 69173570 A G
2 rs4254535 0 69198388 C T
2 rs4417751 0 69201894 T C
2 rs7585796 0 69234911 G A
2 rs7591556 0 69313884 A C
2 rs6710147 0 69342970 G A
2 rs7564112 0 69343149 C T
2 rs4488695 0 69370976 A G
2 rs10182789 0 69410325 T G
2 rs6546487 0 69414333 A G
2 rs4852334 0 70013191 C A
2 rs11681491 0 70610874 A G
2 rs472384 0 70668585 T C
2 rs374640 0 70753882 T C
2 rs446086 0 70756057 C A
2 rs540006 0 70783422 T C
2 rs413056 0 70817894 A G
2 rs12466990 0 70830628 T C
2 rs6546638 0 71020254 G T
2 rs6735921 0 71024411 C T
2 rs7586340 0 71028273 C T
2 rs2287101 0 71036482 C T
2 rs2266917 0 71169705 C T
2 rs2266918 0 71170807 C T
2 rs2239484 0 71173408 A G
2 rs10210235 0 71182900 C T
2 rs7562668 0 71197623 G T
2 rs10469959 0 71202413 T C
2 rs17721027 0 71202508 T C
2 rs2058552 0 71203077 G A
2 rs10196871 0 71235034 A G
2 rs357728 0 71381984 C T
2 rs10865385 0 71703945 A C
2 rs4852787 0 71706697 A C
2 rs12329322 0 71757432 G A
2 rs17007067 0 71791577 G T
2 rs13028056 0 71827555 C T
2 rs1529409 0 71830689 C T
2 rs17718067 0 71861587 G T
2 rs6736164 0 71932953 A G
2 rs7565433 0 72092652 G A
2 rs17007729 0 72310763 C T
2 rs2241057 0 72361960 T C
2 rs17560823 0 72742820 G A
2 rs11682000 0 73166585 A G
2 rs2421097 0 73172445 A G
2 rs17504249 0 73174848 G A
2 rs1045902 0 73483057 A G
2 rs1653259 0 74099562 G A
2 rs13415017 0 74122223 C T
2 rs13024800 0 74122345 A G
2 rs870722 0 74197109 G A
2 rs4853018 0 74466594 G A
2 rs205650 0 74884611 A G
2 rs205618 0 74968610 C A
2 rs205612 0 74969763 A C
2 rs634849 0 75087490 G A
2 rs3771770 0 75094125 A G
2 rs17010504 0 75115687 G A
2 rs10865404 0 75121645 T C
2 rs10202905 0 75269221 T C
2 rs11680998 0 75314020 A G
2 rs34242711 0 75321180 G A
2 rs3755459 0 75321603 A G
2 rs3755460 0 75321635 A G
2 rs3771835 0 75374043 C T
2 rs6733933 0 75387834 A G
2 rs17010840 0 75390741 C T
2 rs2216307 0 75392831 C T
2 rs4627599 0 75406823 C A
2 rs10490307 0 75482223 C T
2 rs10490308 0 75482375 A C
2 rs6546993 0 75629909 A C
2 rs6744901 0 75656149 C T
2 rs7564244 0 75683911 T C
2 rs12612199 0 75693541 C T
2 rs4852379 0 75698352 A G
2 rs6739249 0 75707925 A G
2 rs7588316 0 76163817 A G
2 rs17012004 0 76236858 T C
2 rs11891955 0 76599289 A G
2 rs6742852 0 76641791 A G
2 rs1568378 0 76643267 G A
2 rs4481012 0 76657950 C T
2 rs11692079 0 76746597 C T
2 rs17012839 0 76752478 A C
2 rs7607201 0 76814757 A G
2 rs17404871 0 76949074 A G
2 rs6547121 0 77333401 A G
2 rs13398218 0 77339606 C T
2 rs1176782 0 77345491 A C
2 rs4853301 0 77377286 A G
2 rs17013760 0 77383715 A G
2 rs1470076 0 77479587 A G
2 rs12151596 0 77581832 G A
2 rs9309515 0 77618401 C T
2 rs424198 0 77639237 T C
2 rs1922807 0 77663264 A G
2 rs4145833 0 77670072 T G
2 rs1882681 0 77683562 A G
2 rs17014206 0 77736014 A C
2 rs11677111 0 77747669 C T
2 rs11895756 0 77783184 G T
2 rs12052760 0 77856415 A C
2 rs4337498 0 77857564 A C
2 rs11685470 0 77879421 T C
2 rs17014417 0 77938924 C T
2 rs6722155 0 77979650 T C
2 rs12471971 0 78034230 C T
2 rs7594767 0 78075083 C T
2 rs7557384 0 78079485 C T
2 rs6751026 0 79007948 C T
2 rs1869083 0 79018187 A C
2 rs17015751 0 79085411 C A
2 rs1261232 0 79176572 G A
2 rs1261234 0 79182821 A G
2 rs12617352 0 79208026 G A
2 rs1666768 0 79223215 A G
2 rs17016000 0 79223593 C T
2 rs4853428 0 79223902 A C
2 rs13405626 0 79290106 A G
2 rs3819315 0 79364601 G A
2 rs3806561 0 79366600 A G
2 rs7591792 0 79507303 A G
2 rs17016879 0 79554690 A G
2 rs10186222 0 79563202 C T
2 rs2100290 0 79632347 A G
2 rs1864549 0 79699411 C A
2 rs17017351 0 79849617 T C
2 rs7590351 0 79890866 G A
2 rs4852507 0 79894172 T C
2 rs17017476 0 79897781 A G
2 rs4422182 0 79905813 G A
2 rs955749 0 79928312 A C
2 rs1511196 0 80045133 G A
2 rs2916493 0 80086888 T G
2 rs7582888 0 80094614 G T
2 rs4852536 0 80104027 A G
2 rs4852169 0 80185073 G T
2 rs13394481 0 80217014 G T
2 rs489974 0 80219150 C T
2 rs17018376 0 80221392 T C
2 rs4852547 0 80224755 A G
2 rs13402286 0 80252665 G A
2 rs7596307 0 80286981 A G
2 rs735719 0 80495229 A G
2 rs2587147 0 80504787 G T
2 rs1444543 0 80673614 A G
2 rs722559 0 80709918 T C
2 rs11902138 0 80711589 C T
2 rs1434076 0 80731847 C T
2 rs11691644 0 80907225 G T
2 rs1437359 0 80920342 C T
2 rs6547367 0 81591163 C A
2 rs7580205 0 81596818 T C
2 rs2862499 0 81614001 A G
2 rs1368048 0 81946861 A G
2 rs10208061 0 82477944 A C
2 rs4393782 0 82499876 A G
2 rs17022214 0 82935171 G T
2 rs7563569 0 83590342 C A
2 rs1896853 0 83605769 G A
2 rs9631074 0 83741398 C T
2 rs6750156 0 83886934 A G
2 rs1007901 0 84248392 C T
2 rs1007874 0 84368347 G A
2 rs6547526 0 84370890 T C
2 rs1358192 0 84371635 T C
2 rs2364236 0 84371943 C T
2 rs4832376 0 84385564 T C
2 rs999401 0 85096254 A G
2 rs2086175 0 85140165 G A
2 rs7572990 0 85191263 A G
2 rs11896509 0 85253059 G T
2 rs4832131 0 85283713 A G
2 rs6720075 0 85287207 C T
2 rs9808242 0 85287288 C T
2 rs1882271 0 85288572 T G
2 rs2568222 0 85377979 A G
2 rs6719501 0 85512961 T G
2 rs2229668 0 85628983 G A
2 rs1877954 0 85654299 G A
2 rs6716108 0 85684210 G A
2 rs1130866 0 85893741 T C
2 rs17026610 0 85975594 C T
2 rs1465823 0 85976645 G T
2 rs6716825 0 86538070 T C
2 rs13394423 0 86840691 A C
2 rs308911 0 86855977 G A
2 rs4240205 0 87056805 G A
2 rs17041053 0 87322042 A G
2 rs11687151 0 87949635 C T
2 rs1710456 0 87965359 A G
2 rs1545224 0 88423816 A G
2 rs2241883 0 88424066 T C
2 rs11689291 0 88541064 C T
2 rs11127091 0 88541669 G A
2 rs13425454 0 88709968 C T
2 rs6713961 0 88736950 C T
2 rs1843217 0 89124238 A G
2 rs2012201 0 89125131 T C
2 rs10200611 0 92081640 A G
2 rs7600204 0 98620765 G T
2 rs10209970 0 98622697 T G
2 rs17426403 0 98763159 C T
2 rs12473335 0 98790763 C T
2 rs6727412 0 98986510 T C
2 rs11691306 0 98989956 G A
2 rs937725 0 98994414 C T
2 rs4146045 0 98994641 G A
2 rs1995531 0 98998344 A G
2 rs7560357 0 99247820 G T
2 rs10207981 0 100075804 C T
2 rs3792125 0 100193898 A G
2 rs3792126 0 100195156 T C
2 rs6733591 0 100520274 C T
2 rs17436852 0 100522226 G A
2 rs2309814 0 100885992 A G
2 rs12328503 0 101048668 C T
2 rs13384306 0 101325207 A G
2 rs1513628 0 101338644 G A
2 rs3754675 0 101549843 T C
2 rs3768984 0 101550987 A C
2 rs17025005 0 101553614 C T
2 rs17025554 0 102042298 G A
2 rs11682765 0 102065501 G T
2 rs2138002 0 102078997 C T
2 rs10186803 0 102227623 A C
2 rs10203841 0 102688272 C T
2 rs7608617 0 103301268 A G
2 rs2215944 0 103308109 C A
2 rs13388810 0 103546444 G T
2 rs6735868 0 103582093 A G
2 rs956966 0 103587575 A G
2 rs1482751 0 103756416 C T
2 rs1881182 0 103761689 C T
2 rs4319952 0 103773825 C T
2 rs4613305 0 104798151 C T
2 rs12623447 0 104807770 A C
2 rs7580071 0 104881377 A G
2 rs1109458 0 104950103 C T
2 rs1439671 0 105116184 A G
2 rs12991560 0 105223181 G A
2 rs1866557 0 105237863 A C
2 rs1866556 0 105238181 G T
2 rs10203687 0 105360898 T C
2 rs1110143 0 105366165 G T
2 rs2576797 0 105801309 A C
2 rs6754553 0 105813839 A C
2 rs17636399 0 105857819 C A
2 rs17687727 0 105865967 G A
2 rs12471644 0 105875798 G A
2 rs4352253 0 106022822 C T
2 rs4374396 0 106024451 A G
2 rs6543293 0 106029602 T C
2 rs4381801 0 106039695 A C
2 rs6750100 0 106046789 A G
2 rs11680431 0 106050658 G A
2 rs11124034 0 106059545 C T
2 rs13411044 0 106059781 G A
2 rs6543297 0 106071159 C T
2 rs10203748 0 106076110 T C
2 rs6752609 0 106076400 T C
2 rs2203801 0 106093436 G A
2 rs17031301 0 106184379 G A
2 rs10201413 0 106210350 A C
2 rs2044906 0 106240336 C T
2 rs10201112 0 106250893 C A
2 rs6749913 0 106444843 A G
2 rs2098836 0 106541229 C T
2 rs873766 0 106676525 T C
2 rs4420718 0 106682622 A G
2 rs11682411 0 106771519 C T
2 rs4441466 0 106954287 A C
2 rs13413684 0 106983692 T C
2 rs17033164 0 107318188 C A
2 rs1868255 0 107399759 G A
2 rs12464185 0 107648312 A C
2 rs10496410 0 107680238 C T
2 rs4077162 0 107709517 G A
2 rs1541496 0 107778931 C T
2 rs17719622 0 107822307 T C
2 rs7597900 0 107929052 T C
2 rs17663778 0 108002088 A C
2 rs10184114 0 108207995 G A
2 rs1155886 0 108392670 G T
2 rs167869 0 108427959 C T
2 rs333234 0 108607394 A G
2 rs10195701 0 108609099 C T
2 rs333217 0 108610264 C T
2 rs12469531 0 108640313 T C
2 rs11891937 0 108885526 G A
2 rs3731680 0 108925220 T C
2 rs4676193 0 108927768 T C
2 rs6709978 0 108946860 C A
2 rs7568838 0 109182594 T C
2 rs826682 0 109232388 A C
2 rs3749107 0 109539774 C T
2 rs6716645 0 109622445 A G
2 rs4676051 0 109648715 A G
2 rs6760953 0 109856486 T C
2 rs6714032 0 110023319 A G
2 rs7369007 0 110086491 G A
2 rs9646952 0 110102339 C T
2 rs28410095 0 110255567 A G
2 rs7580778 0 110399823 C T
2 rs919943 0 110420681 G A
2 rs906816 0 110863095 A G
2 rs13403558 0 110885620 A C
2 rs17463266 0 110958329 C T
2 rs7575835 0 110980346 A G
2 rs13388313 0 111551763 A G
2 rs3789107 0 111720252 T G
2 rs10187034 0 111812617 C T
2 rs7559055 0 111851616 A G
2 rs11691193 0 111854524 C T
2 rs13395957 0 112000058 C T
2 rs2271404 0 112003867 A G
2 rs3817185 0 112004205 C T
2 rs4308124 0 112010486 C T
2 rs4849696 0 112156243 G T
2 rs1448187 0 112220359 A G
2 rs17775614 0 112240636 G T
2 rs4849784 0 112278999 G T
2 rs2218659 0 112305653 A G
2 rs3109453 0 112323703 A G
2 rs13034716 0 112422223 G T
2 rs17842577 0 112464175 T C
2 rs7568001 0 112591026 G A
2 rs9653414 0 112634737 A G
2 rs12329119 0 112649794 A G
2 rs10180018 0 112868426 G A
2 rs17041977 0 112959668 T C
2 rs7506 0 113289701 G T
2 rs17042270 0 113475835 G A
2 rs3811050 0 113830173 C T
2 rs315957 0 113901313 G A
2 rs6739883 0 113914312 A G
2 rs3791336 0 113945334 C T
2 rs13388160 0 114062391 A G
2 rs2004323 0 114109977 A G
2 rs1867868 0 114162983 T C
2 rs2921879 0 114331775 A G
2 rs4848348 0 114529665 A C
2 rs3132069 0 114876417 T G
2 rs2419782 0 114980457 T C
2 rs10192393 0 115208681 C T
2 rs9308696 0 115259063 A G
2 rs2420165 0 115280624 G T
2 rs11674031 0 115281036 A G
2 rs6746254 0 115285693 C T
2 rs6542214 0 115294661 T C
2 rs7590021 0 115303050 T C
2 rs17048497 0 115352728 C A
2 rs17043361 0 115458948 G A
2 rs1519674 0 115577204 A C
2 rs7570960 0 115578181 T C
2 rs7576503 0 116372286 G A
2 rs6740354 0 116384329 A G
2 rs7605007 0 116564254 T C
2 rs2084307 0 116761542 A G
2 rs17045365 0 116770267 C T
2 rs2197176 0 117377433 C A
2 rs13386927 0 117482174 T G
2 rs4453704 0 117725092 A G
2 rs1437433 0 117821875 C T
2 rs10864955 0 118180359 A G
2 rs7596167 0 118367817 C T
2 rs7568324 0 118477333 G T
2 rs6712766 0 118611789 G A
2 rs12623648 0 118869578 G T
2 rs17047805 0 118891996 C T
2 rs17009143 0 119288813 A G
2 rs2115055 0 119478689 A G
2 rs10186271 0 119581251 A G
2 rs7558638 0 119619074 T C
2 rs6712180 0 119773399 G A
2 rs12711919 0 119814585 A G
2 rs330763 0 119864163 C T
2 rs7603104 0 119873176 T C
2 rs1545360 0 120026899 A G
2 rs6759748 0 120145637 A G
2 rs12991226 0 120180357 C T
2 rs6751578 0 120247486 C A
2 rs2587677 0 120248802 G T
2 rs11687793 0 120261127 G A
2 rs4383344 0 120278171 C T
2 rs34520190 0 120949109 G T
2 rs2043722 0 121066311 C T
2 rs11673874 0 121070811 C T
2 rs934721 0 121081469 A C
2 rs7589138 0 121095920 C T
2 rs6731937 0 121184220 T C
2 rs6542598 0 121216828 G T
2 rs4848605 0 121267560 T C
2 rs2140779 0 121302719 C T
2 rs17389324 0 121303240 T C
2 rs17050267 0 121303783 T C
2 rs9308614 0 121337196 A G
2 rs896499 0 121350385 C T
2 rs4849909 0 121358255 A C
2 rs7598132 0 121416218 C T
2 rs4848632 0 121562595 A G
2 rs1187936 0 121669113 C A
2 rs277524 0 121670757 C T
2 rs7561272 0 121856858 T C
2 rs11885558 0 121901126 G A
2 rs4488664 0 121925398 C T
2 rs12478773 0 121946407 G A
2 rs10189866 0 121947629 C T
2 rs4073806 0 121968414 G A
2 rs9653393 0 121969468 C A
2 rs10169108 0 123210344 G A
2 rs6718275 0 123218071 A G
2 rs6541829 0 123222183 C T
2 rs17039776 0 123297807 A G
2 rs12474979 0 123390288 G A
2 rs13400673 0 123395921 C T
2 rs7575942 0 123396005 C T
2 rs1518057 0 123490744 T C
2 rs6541851 0 123492420 T C
2 rs10496599 0 123548703 T C
2 rs11674052 0 123742974 T G
2 rs10207388 0 123769845 G A
2 rs299541 0 123826562 A G
2 rs10178547 0 124144870 A C
2 rs1588939 0 124600797 C T
2 rs1214081 0 124710795 G T
2 rs17391285 0 124905952 A G
2 rs11123025 0 124929288 C T
2 rs12711675 0 124970109 G A
2 rs17724018 0 125076612 C T
2 rs1834442 0 125160773 A G
2 rs1504001 0 125260743 A G
2 rs1504016 0 125368982 A G
2 rs10496638 0 125443155 T C
2 rs10168923 0 125634801 G A
2 rs730668 0 125669565 C A
2 rs7571928 0 126327505 G A
2 rs1531078 0 126677957 A C
2 rs4296429 0 126833044 C T
2 rs13019920 0 127279139 G A
2 rs10183848 0 127359823 C T
2 rs6712439 0 127374341 A G
2 rs13425954 0 127441605 C T
2 rs17014263 0 127457468 A G
2 rs7564109 0 127604576 A G
2 rs12616704 0 127690797 A C
2 rs556902 0 127741821 C T
2 rs11899372 0 127773880 G T
2 rs1866236 0 127895655 A C
2 rs1469980 0 127896023 G A
2 rs6738800 0 127926992 A G
2 rs12994586 0 128218364 T C
2 rs13403811 0 128319195 G A
2 rs2244042 0 128404998 C T
2 rs9783995 0 129171305 C T
2 rs7567587 0 129203736 T C
2 rs4662827 0 129226743 C T
2 rs7564226 0 129300580 T G
2 rs2438162 0 129314229 C T
2 rs6723103 0 129421376 C T
2 rs3843310 0 129441341 A G
2 rs3845654 0 129471297 C T
2 rs2406261 0 129497314 A G
2 rs2406579 0 129866605 C A
2 rs6754324 0 129954793 A C
2 rs7349444 0 130065486 A C
2 rs12463402 0 130066311 T C
2 rs2023803 0 130400730 C T
2 rs10928926 0 130461143 C T
2 rs6710206 0 130491622 A G
2 rs7589671 0 130507364 G T
2 rs4622658 0 130527538 G A
2 rs7421552 0 130603995 A G
2 rs4663004 0 130650828 G A
2 rs17637780 0 130664663 A C
2 rs6752853 0 130718827 G A
2 rs13391423 0 131082639 G T
2 rs11542415 0 131103635 T C
2 rs3739122 0 131131525 G A
2 rs12151738 0 131134849 A G
2 rs272128 0 131487673 G T
2 rs272118 0 131541851 C T
2 rs2062156 0 131588535 T C
2 rs7579742 0 131762905 A G
2 rs13032375 0 131763953 G T
2 rs918958 0 131869747 C T
2 rs34052165 0 132057166 C T
2 rs7573771 0 132161304 C T
2 rs4850213 0 132317186 G A
2 rs1396837 0 132323011 T C
2 rs10928155 0 132583278 A G
2 rs4088115 0 132595263 C T
2 rs10928166 0 132634929 A G
2 rs16848398 0 132755417 G A
2 rs4577331 0 132838116 C T
2 rs4621214 0 132881416 C T
2 rs2315206 0 133038729 C A
2 rs2677646 0 133055128 C T
2 rs4082157 0 133066044 C T
2 rs11687606 0 133194549 G T
2 rs10803531 0 133227542 C A
2 rs10496687 0 133269261 G A
2 rs3109156 0 133346235 A C
2 rs6712250 0 133346735 A G
2 rs11685252 0 133383203 A G
2 rs1430626 0 133515862 G A
2 rs10928436 0 133639374 C T
2 rs6752737 0 133708257 C T
2 rs12619661 0 133726458 C T
2 rs6430384 0 133731788 G T
2 rs4954015 0 133748769 T C
2 rs35615951 0 133778855 C T
2 rs6430386 0 133788260 C T
2 rs1898562 0 133792119 T C
2 rs16848001 0 133862100 C T
2 rs12691834 0 133952040 G A
2 rs1430171 0 133985708 C T
2 rs16823003 0 134034022 G A
2 rs7572861 0 134152610 C T
2 rs1369510 0 134175855 G A
2 rs4954050 0 134184420 C T
2 rs6712629 0 134207106 G T
2 rs13419826 0 134229008 C T
2 rs16825505 0 134234914 C T
2 rs10928453 0 134262118 A G
2 rs4143759 0 134325713 T C
2 rs17817190 0 134351648 T G
2 rs2436193 0 134356109 A G
2 rs7588567 0 134363032 C T
2 rs11676278 0 134363401 G T
2 rs13382906 0 134392926 C T
2 rs6748388 0 134397457 C T
2 rs1374399 0 134566099 A G
2 rs16829656 0 134617840 G A
2 rs1530572 0 134638499 G A
2 rs6714405 0 134659485 T C
2 rs4429522 0 134721888 C T
2 rs2101331 0 134724568 A G
2 rs10175819 0 134832158 C T
2 rs1879019 0 134872037 C T
2 rs4953906 0 134955210 C T
2 rs1313363 0 134994825 T C
2 rs2460382 0 135014116 A G
2 rs16830277 0 135017074 C T
2 rs7607690 0 135028858 A G
2 rs13012494 0 135158128 C T
2 rs1866867 0 135195182 G A
2 rs7565308 0 135221749 C T
2 rs624817 0 135278207 C T
2 rs12614292 0 135280476 A G
2 rs7560738 0 135419163 G A
2 rs16831203 0 135721175 A C
2 rs10928526 0 135745722 A G
2 rs1879087 0 136822223 A G
2 rs2228014 0 136873084 C T
2 rs17467077 0 136976914 G A
2 rs7371043 0 136976936 C T
2 rs12623165 0 137039910 C T
2 rs6738835 0 137139548 C T
2 rs11884290 0 137719211 G A
2 rs13391444 0 137764620 T C
2 rs1368056 0 137785783 T C
2 rs6430676 0 137846562 T C
2 rs10496767 0 137865422 T C
2 rs16838223 0 137901019 C T
2 rs12622896 0 138030234 C T
2 rs11688662 0 138048340 A G
2 rs6749316 0 138073500 T C
2 rs6715610 0 138084741 C T
2 rs1448919 0 138386595 A G
2 rs1446222 0 138425911 A C
2 rs6759022 0 138605815 C T
2 rs6430748 0 138619715 A C
2 rs1979243 0 138650963 C T
2 rs10496795 0 138804673 A G
2 rs6752594 0 138805034 C T
2 rs4273272 0 138846608 A G
2 rs12476851 0 138870442 G T
2 rs6756311 0 138881079 C T
2 rs35211371 0 139045852 A G
2 rs7598286 0 139130069 C T
2 rs13004492 0 139303548 A G
2 rs7608950 0 139414418 A G
2 rs10928663 0 139489417 T C
2 rs11680550 0 139497309 C T
2 rs16841109 0 139503337 A G
2 rs17657900 0 139507550 T C
2 rs17599328 0 139516703 A G
2 rs13395791 0 139810224 G A
2 rs7567555 0 140002534 C T
2 rs6430852 0 140464009 A G
2 rs4954669 0 140884146 A C
2 rs1534396 0 140890326 A G
2 rs2966395 0 140900604 G A
2 rs1486969 0 141043913 T C
2 rs10496845 0 141288260 T C
2 rs531021 0 141370160 T C
2 rs288122 0 141495719 C T
2 rs16844617 0 141500692 T C
2 rs16844936 0 141669902 C T
2 rs7562670 0 141677631 A G
2 rs16845089 0 141743077 C T
2 rs7606917 0 141803496 A G
2 rs7594687 0 141803602 T C
2 rs983810 0 142077028 G A
2 rs11902970 0 142213886 C T
2 rs6708353 0 142498632 T C
2 rs1437347 0 142509570 C T
2 rs10193328 0 142517668 A G
2 rs10206213 0 142574431 A G
2 rs10178875 0 142634758 T C
2 rs10928132 0 142756717 T C
2 rs1191974 0 142768518 T C
2 rs13430581 0 142787997 A G
2 rs12617185 0 142791459 G A
2 rs4550612 0 143230267 A G
2 rs7604603 0 143237865 C T
2 rs7572373 0 143239105 C T
2 rs7558786 0 143239532 C T
2 rs10199004 0 143244498 A G
2 rs16858573 0 143875725 T C
2 rs354706 0 143886216 A G
2 rs6430004 0 143893576 G A
2 rs10928169 0 144053578 A G
2 rs13409533 0 144139538 G T
2 rs7591447 0 144142507 A G
2 rs10803495 0 144352350 A G
2 rs2292834 0 144486169 T C
2 rs16822986 0 144503694 T C
2 rs11898334 0 144511229 C T
2 rs10496954 0 144669586 T C
2 rs11888667 0 144670651 T C
2 rs787143 0 144675354 C T
2 rs1011397 0 144690117 T C
2 rs3731958 0 144899559 A C
2 rs12615626 0 145057036 A G
2 rs3928425 0 145134588 A G
2 rs13002663 0 145220163 C T
2 rs10172508 0 145220327 C A
2 rs17689833 0 145298323 T G
2 rs4563167 0 145334304 A G
2 rs6430068 0 145627927 G A
2 rs6740528 0 145835757 C A
2 rs4662243 0 146276286 G A
2 rs10186882 0 146344233 G A
2 rs10170496 0 146429247 G T
2 rs11891563 0 146501581 A C
2 rs4591296 0 146556096 A G
2 rs2381914 0 147087949 A G
2 rs7559270 0 147186982 A G
2 rs6715004 0 147242774 T C
2 rs9653189 0 147318659 A G
2 rs17419725 0 147631186 A G
2 rs11684620 0 147763602 C T
2 rs431727 0 147936676 A G
2 rs10170049 0 148048811 T C
2 rs16827224 0 148105737 T C
2 rs12464146 0 148318521 C T
2 rs7583258 0 148423372 A G
2 rs4972314 0 148651458 A G
2 rs13395141 0 148955901 C T
2 rs1840139 0 148970738 C T
2 rs13430177 0 149167661 T C
2 rs6706461 0 149192933 T C
2 rs11690040 0 149208646 A G
2 rs10171238 0 149568729 C T
2 rs1001644 0 149587457 A G
2 rs2222597 0 149919348 T C
2 rs17347516 0 149927914 A C
2 rs4667360 0 149928090 A G
2 rs11686575 0 150058128 G T
2 rs11689839 0 150167831 C T
2 rs10490073 0 150459870 C T
2 rs759438 0 150468495 T C
2 rs4132254 0 150689164 G T
2 rs11690195 0 150748536 A G
2 rs17363367 0 150751907 C T
2 rs6705368 0 150993329 G A
2 rs476837 0 151007043 T C
2 rs11894267 0 151155568 G A
2 rs13030734 0 151175668 A G
2 rs12692704 0 151263268 G T
2 rs12474944 0 151263611 A G
2 rs1166856 0 151273111 G A
2 rs11679729 0 151296330 C T
2 rs16828194 0 151311055 G A
2 rs2697338 0 151317118 T C
2 rs2697339 0 151317140 T C
2 rs16828274 0 151364819 A G
2 rs1406242 0 151413170 T C
2 rs10497071 0 151608765 A G
2 rs7558214 0 151741406 G A
2 rs12996110 0 151754978 C T
2 rs740274 0 151760808 A C
2 rs10432475 0 152224940 A G
2 rs1046675 0 152236398 A G
2 rs4664493 0 152492324 A G
2 rs3768652 0 152725937 G T
2 rs1437679 0 153444836 G T
2 rs4664597 0 153453241 A G
2 rs16831418 0 153454707 G T
2 rs1370497 0 153464448 A G
2 rs16831728 0 153593671 A G
2 rs12620216 0 153934811 T C
2 rs6434394 0 153992301 G A
2 rs7606384 0 154003081 C T
2 rs7562599 0 154003158 A G
2 rs11689662 0 154003392 G A
2 rs12996693 0 154003962 G T
2 rs16832173 0 154013361 T C
2 rs13022448 0 154262090 A G
2 rs10190938 0 154331653 A G
2 rs4641895 0 154405645 C T
2 rs16833611 0 154414033 T C
2 rs10931682 0 154414456 A G
2 rs12693760 0 154423181 A G
2 rs4664146 0 154431399 T G
2 rs6719847 0 154479664 A G
2 rs1401751 0 154564654 A C
2 rs16836531 0 155188665 G T
2 rs808948 0 155197361 T C
2 rs11694977 0 155198406 G A
2 rs17811332 0 155204133 A G
2 rs13431051 0 155206097 C T
2 rs707082 0 155307832 C T
2 rs1609150 0 155332023 A G
2 rs16837794 0 155373390 T C
2 rs1896831 0 155381331 G A
2 rs1429259 0 155390631 A G
2 rs2695412 0 155391005 A C
2 rs2691795 0 155391135 A G
2 rs10202391 0 155399506 T C
2 rs16837852 0 155439118 A G
2 rs10177924 0 156933553 A G
2 rs11692441 0 156950640 T G
2 rs7580515 0 157558583 A G
2 rs6716032 0 157593363 A G
2 rs17213392 0 158047153 C T
2 rs1867846 0 158186653 T C
2 rs10497185 0 158291539 G A
2 rs13383985 0 158455980 C T
2 rs2603276 0 158460413 A G
2 rs10195713 0 158520905 T C
2 rs10933443 0 158694121 C T
2 rs13024527 0 158888256 C T
2 rs736671 0 158995999 C T
2 rs1357182 0 159032245 C T
2 rs956986 0 159036321 A G
2 rs6732439 0 159076829 C T
2 rs7573340 0 159528642 G A
2 rs2078507 0 159563930 T C
2 rs2711053 0 159574883 A C
2 rs1990153 0 159575554 A G
2 rs4665004 0 159628474 A C
2 rs13000207 0 160011981 C T
2 rs11884022 0 160201955 T C
2 rs16844045 0 160322656 A G
2 rs4665072 0 160323691 C T
2 rs2729715 0 160673123 A G
2 rs7585160 0 161332702 T G
2 rs16845318 0 161784214 C T
2 rs1829975 0 161785169 G A
2 rs16845639 0 161965564 A G
2 rs13431489 0 162984829 G A
2 rs17783344 0 163208893 T G
2 rs1549020 0 163240847 G T
2 rs3736200 0 163358537 A C
2 rs901303 0 163416447 C T
2 rs4667811 0 163515417 G T
2 rs305697 0 163611203 G A
2 rs13023983 0 164190642 A C
2 rs16848326 0 164213746 A G
2 rs7587898 0 164282402 G T
2 rs1899112 0 164377868 A C
2 rs17806246 0 164435741 A C
2 rs10169055 0 164436807 A G
2 rs16848713 0 164469359 T C
2 rs2028406 0 164472105 A G
2 rs13003002 0 164489014 T C
2 rs1531360 0 164581991 A G
2 rs17810175 0 164648662 G A
2 rs16849597 0 165424994 T C
2 rs4423615 0 165438230 A G
2 rs4425091 0 165491225 C T
2 rs4667775 0 165808057 A G
2 rs1463342 0 165812428 G A
2 rs10184126 0 165826943 G T
2 rs10186138 0 165840077 A G
2 rs10930147 0 165903749 C T
2 rs1974924 0 166598478 C T
2 rs6432879 0 167008773 C T
2 rs16851778 0 167061309 A G
2 rs4426541 0 167120956 G A
2 rs11688164 0 167153789 T C
2 rs2893013 0 167196794 T C
2 rs13411795 0 167345058 A G
2 rs10497287 0 167372934 G A
2 rs1397704 0 167813314 C T
2 rs1227136 0 168403680 A G
2 rs1227139 0 168426623 A G
2 rs988843 0 168434795 T C
2 rs986697 0 168438360 A G
2 rs1226906 0 168500389 G A
2 rs6734498 0 168712041 G A
2 rs7598325 0 168721539 C A
2 rs4668061 0 169171760 G A
2 rs4629128 0 169173631 C T
2 rs17805123 0 169173650 T C
2 rs16855727 0 169582484 C T
2 rs6754773 0 169583149 G A
2 rs17251018 0 169588195 A G
2 rs2390731 0 169589698 A G
2 rs16855893 0 169652647 C T
2 rs4148795 0 169820619 A G
2 rs3829888 0 169888842 T C
2 rs4148765 0 169889579 G A
2 rs3815574 0 169963330 G T
2 rs7568568 0 170135215 T C
2 rs831012 0 170139862 C T
2 rs11887007 0 170149854 C A
2 rs831023 0 170185449 G T
2 rs1606797 0 170239158 G T
2 rs4616447 0 170271013 A G
2 rs7591026 0 170271626 A G
2 rs10168193 0 170272102 A G
2 rs12692924 0 170629301 T G
2 rs6725973 0 170952337 T C
2 rs6731008 0 170970994 A G
2 rs13002765 0 170971939 C T
2 rs4667620 0 171000799 T C
2 rs16857804 0 171012115 A G
2 rs722856 0 171023613 A G
2 rs4667623 0 171032090 T G
2 rs2161916 0 171073887 A G
2 rs1424658 0 171096766 A C
2 rs2355351 0 171101509 A G
2 rs6745880 0 171105318 A G
2 rs10930412 0 171131199 A C
2 rs6717173 0 171169811 G A
2 rs7578592 0 171208441 C T
2 rs6761096 0 171223111 C T
2 rs13393912 0 171293397 C T
2 rs1816670 0 171307693 A C
2 rs1946834 0 171308909 G A
2 rs10189587 0 171345277 G A
2 rs6735844 0 171421606 C T
2 rs1012077 0 171422330 G A
2 rs2355826 0 171424479 T G
2 rs735436 0 171441202 C T
2 rs6433223 0 171461637 A G
2 rs6724616 0 171469234 C T
2 rs12619910 0 171529969 T C
2 rs2270336 0 171557049 G A
2 rs10201752 0 171566968 A G
2 rs769395 0 171716803 T C
2 rs4297845 0 171719539 A G
2 rs16859206 0 172043803 A G
2 rs218311 0 172057864 C T
2 rs11674962 0 172077806 C A
2 rs6729179 0 172429907 G A
2 rs7557017 0 172512177 A G
2 rs10497378 0 172929901 G A
2 rs788158 0 172942897 A G
2 rs13034296 0 172972792 A G
2 rs17218404 0 173008906 C T
2 rs4972462 0 173116283 G T
2 rs7588418 0 173127669 C T
2 rs4972809 0 173217091 G A
2 rs2553011 0 173779775 C T
2 rs2113807 0 173784658 C T
2 rs1979186 0 173877524 A G
2 rs16861191 0 173888671 C T
2 rs2305462 0 173895285 G A
2 rs820007 0 174123273 A C
2 rs1442973 0 174141670 G A
2 rs868294 0 174155192 A G
2 rs10200473 0 174261612 G A
2 rs1865236 0 174267281 C T
2 rs1865235 0 174267348 T C
2 rs16861616 0 174275268 G A
2 rs7567442 0 174283773 G A
2 rs16861690 0 174306537 A G
2 rs1865651 0 174307600 C T
2 rs930311 0 174307942 T C
2 rs12466967 0 174344080 C A
2 rs7584596 0 174450397 C T
2 rs7599124 0 174455978 A G
2 rs730912 0 174472810 A G
2 rs755816 0 174480881 G A
2 rs544938 0 174481149 G T
2 rs2358229 0 174544738 T G
2 rs16861976 0 174551768 G A
2 rs752280 0 174553435 G T
2 rs16823293 0 174597656 C T
2 rs4423657 0 174866777 G A
2 rs6433461 0 174910616 T C
2 rs6756828 0 174919189 C T
2 rs11891208 0 175194550 G A
2 rs6750611 0 175447213 A G
2 rs4356633 0 175550678 C A
2 rs12620150 0 175565552 C T
2 rs10183636 0 175585616 T G
2 rs1376865 0 175624597 A G
2 rs4324297 0 175780603 C T
2 rs1150186 0 175893333 C T
2 rs3886691 0 175901341 A G
2 rs6738625 0 176544182 T C
2 rs6747251 0 176720802 C T
2 rs6709287 0 176756752 T C
2 rs7599364 0 176769575 A G
2 rs12474905 0 176951487 C T
2 rs3754983 0 176956510 G A
2 rs4078756 0 177004115 A G
2 rs16863814 0 177292674 T C
2 rs6734063 0 177323409 T C
2 rs1554406 0 177330967 G T
2 rs1554405 0 177331138 A G
2 rs3898818 0 177340813 A G
2 rs4893865 0 177363159 C T
2 rs4243394 0 177389867 A G
2 rs17345806 0 177531742 A G
2 rs12623637 0 177573878 G A
2 rs16864347 0 177589065 T C
2 rs17639578 0 177623460 C A
2 rs7588841 0 177687497 A C
2 rs4893924 0 177928171 G A
2 rs16865043 0 178023428 G A
2 rs2001349 0 178146736 G A
2 rs3770016 0 178540293 G A
2 rs6726477 0 178881409 T C
2 rs6738749 0 179243248 G A
2 rs7565742 0 179244560 C A
2 rs17304212 0 179325735 C T
2 rs10179812 0 179775893 T G
2 rs12993732 0 179853545 A G
2 rs10172996 0 180137861 A G
2 rs10497537 0 180177796 C T
2 rs7582128 0 180202305 C T
2 rs7608378 0 180209323 T C
2 rs6759773 0 180217735 A C
2 rs7425027 0 180220868 T C
2 rs1028179 0 180335921 C T
2 rs6715297 0 180396869 C T
2 rs1022311 0 180555884 C T
2 rs10168253 0 180659575 C T
2 rs165372 0 180679735 T C
2 rs11896563 0 180738602 A G
2 rs3912255 0 180776022 G A
2 rs2584201 0 180874721 C A
2 rs9288049 0 181038491 C T
2 rs4894183 0 181295340 C A
2 rs2194691 0 181516167 G A
2 rs16867365 0 181626522 C T
2 rs4614891 0 181750912 G A
2 rs10184337 0 181803345 G A
2 rs6759936 0 181807616 C T
2 rs13406825 0 181929264 G A
2 rs2035207 0 182289461 C T
2 rs165432 0 182293443 C T
2 rs3770132 0 182332961 T C
2 rs1801262 0 182543455 A G
2 rs10175898 0 182603382 A G
2 rs7592216 0 182743246 T G
2 rs17587367 0 182776851 C T
2 rs11695458 0 182779559 C T
2 rs12615866 0 182838728 T C
2 rs1196166 0 182932232 C A
2 rs17356755 0 183582170 A G
2 rs16823704 0 183667233 A C
2 rs10497614 0 183687283 A G
2 rs17356894 0 183690632 C T
2 rs16823799 0 183698691 G A
2 rs16824240 0 184141374 T C
2 rs10176594 0 184143715 A G
2 rs7559989 0 184181744 A G
2 rs17760522 0 184325147 A G
2 rs10460317 0 184355378 G T
2 rs13413583 0 184384952 G A
2 rs13001300 0 184401191 A G
2 rs2368446 0 184407963 C T
2 rs1528612 0 184418780 C A
2 rs16824771 0 184440113 A C
2 rs1377760 0 184516249 A G
2 rs12614924 0 184947327 A G
2 rs10204602 0 185279087 A G
2 rs10188196 0 185300193 T C
2 rs850906 0 186218867 T G
2 rs9288114 0 186240504 A G
2 rs17403192 0 186245653 T C
2 rs10931170 0 186247637 T C
2 rs6705455 0 188464253 C T
2 rs17358566 0 189837995 C T
2 rs7419983 0 189881888 C T
2 rs10198663 0 190357442 G A
2 rs11539983 0 190425474 T C
2 rs2562817 0 191008125 C T
2 rs785248 0 191029604 C T
2 rs698601 0 191039370 A G
2 rs785209 0 191039604 G T
2 rs7592352 0 191235610 A G
2 rs2066802 0 191874667 C T
2 rs12990918 0 191953389 C T
2 rs7574865 0 191964633 G T
2 rs13407419 0 191968420 T G
2 rs13022931 0 192020729 A G
2 rs13001658 0 192024904 G A
2 rs13431098 0 192229592 A G
2 rs7604359 0 192335294 A C
2 rs16833762 0 192339531 T C
2 rs4502362 0 192339802 G A
2 rs5015847 0 192358445 T C
2 rs6434482 0 192423103 T G
2 rs4853619 0 192456857 C T
2 rs13006848 0 192514750 A G
2 rs4349283 0 192689978 A G
2 rs7569546 0 192695107 T C
2 rs10174723 0 192720975 T C
2 rs4853647 0 192752136 A G
2 rs6710083 0 192772592 G T
2 rs4630705 0 192806206 G T
2 rs7600875 0 192846499 G A
2 rs13413029 0 192975204 A C
2 rs4392190 0 193023767 G T
2 rs11678001 0 193028594 G A
2 rs4368280 0 193030524 G T
2 rs3768703 0 193057128 C T
2 rs1843238 0 193218969 A G
2 rs4241180 0 193329153 A C
2 rs13017965 0 193366879 C T
2 rs2034219 0 193742317 C T
2 rs6750206 0 195039470 T C
2 rs4578878 0 195151349 C T
2 rs12465821 0 195373284 C T
2 rs13033486 0 195541397 T C
2 rs699315 0 195564847 G A
2 rs4144840 0 195846449 A G
2 rs12693755 0 195892736 A G
2 rs777717 0 195954734 C T
2 rs777715 0 195955184 C T
2 rs1849068 0 195967027 C T
2 rs1849067 0 195967073 G A
2 rs4850368 0 196438150 G A
2 rs16837470 0 196444229 A G
2 rs6759802 0 196446217 A G
2 rs16846841 0 197063250 C T
2 rs3820908 0 197065964 G T
2 rs17375180 0 197068127 C T
2 rs10206935 0 197070382 T C
2 rs10189788 0 197129767 C T
2 rs11893319 0 197137698 T C
2 rs2204640 0 197298232 A G
2 rs12693795 0 197309433 A G
2 rs10497786 0 197309807 A G
2 rs6434895 0 197828651 A G
2 rs2712903 0 198073241 G A
2 rs7580108 0 198129370 A G
2 rs11693873 0 198142210 T C
2 rs10804081 0 198176766 A G
2 rs2033570 0 198952637 A G
2 rs7591713 0 199144404 A G
2 rs2529672 0 199176477 A G
2 rs4241196 0 199305825 C T
2 rs12693845 0 199312684 C T
2 rs17829022 0 199639129 G T
2 rs11680034 0 199640420 C T
2 rs10189905 0 199679110 T G
2 rs6714133 0 200332082 G T
2 rs17627634 0 200397723 A G
2 rs12615435 0 200638509 T G
2 rs10497863 0 201353083 C T
2 rs713397 0 201357624 A C
2 rs10515940 0 201558699 A C
2 rs2540061 0 201558766 T C
2 rs2540052 0 201568999 A G
2 rs2540050 0 201575564 G A
2 rs7563911 0 201576284 A G
2 rs17384203 0 202489109 T C
2 rs2676325 0 202503225 A G
2 rs10194353 0 202514201 C T
2 rs13420006 0 202541707 G T
2 rs2287050 0 202555132 A G
2 rs11889379 0 202728891 G A
2 rs7573217 0 202793520 G A
2 rs6725131 0 202806638 G A
2 rs17385675 0 202807196 C T
2 rs10210937 0 202828666 G T
2 rs10931982 0 202832130 C T
2 rs1985266 0 202833838 A C
2 rs4673221 0 202859438 T C
2 rs17199235 0 203419859 A G
2 rs10932034 0 204812993 G A
2 rs4355090 0 204816382 A G
2 rs4521021 0 204816575 C T
2 rs3116536 0 204834613 C T
2 rs4673282 0 204967728 C T
2 rs13430376 0 204979663 C A
2 rs6730424 0 205031069 G T
2 rs2194766 0 205054059 C T
2 rs13401647 0 205057668 T C
2 rs6714929 0 205062633 G A
2 rs35321733 0 205067509 C T
2 rs723021 0 205140805 A G
2 rs7603542 0 205177698 C T
2 rs6760579 0 205209449 G A
2 rs6750362 0 205219203 A G
2 rs6435232 0 205225459 A G
2 rs4673300 0 205350649 A G
2 rs4675467 0 205391934 C T
2 rs16836582 0 205623839 T C
2 rs7579849 0 205639924 A G
2 rs10469651 0 205715245 G A
2 rs1355342 0 205799713 A G
2 rs2063407 0 205847150 A G
2 rs7597102 0 206039171 A G
2 rs16837138 0 206140982 G A
2 rs6435284 0 206306315 C T
2 rs6760289 0 206346002 A G
2 rs4675530 0 206346565 A G
2 rs16837439 0 206432930 T C
2 rs759455 0 206505305 C T
2 rs849552 0 206569334 C T
2 rs849563 0 206610502 A C
2 rs872943 0 206627473 C T
2 rs1990708 0 206654123 G T
2 rs7590905 0 206667368 G A
2 rs10182735 0 206690019 C T
2 rs7583160 0 206725525 T C
2 rs7596827 0 206734416 T C
2 rs1861619 0 206743798 G A
2 rs10932134 0 206748062 G A
2 rs7577743 0 206763713 A G
2 rs6748524 0 206792547 A G
2 rs13384308 0 206795827 A G
2 rs13429746 0 206812263 C T
2 rs4675571 0 206813228 A G
2 rs17728665 0 207101487 A G
2 rs2163035 0 207496427 A G
2 rs7581388 0 207711974 T C
2 rs6737274 0 207717444 A G
2 rs13385857 0 207835223 A G
2 rs2244399 0 207979050 A G
2 rs2072570 0 208119043 C T
2 rs10165827 0 208336308 C T
2 rs2551968 0 208536536 C A
2 rs17458775 0 208560343 G T
2 rs7567627 0 208639876 A G
2 rs6708488 0 208641174 A G
2 rs6716597 0 208643043 A G
2 rs10188753 0 208649423 A G
2 rs2136448 0 208651612 A G
2 rs16840032 0 208664252 C T
2 rs11691125 0 208822120 G T
2 rs896637 0 208957750 A G
2 rs10932265 0 209465672 G T
2 rs1517347 0 209513915 T G
2 rs10211095 0 209929978 A G
2 rs7606091 0 210245922 G A
2 rs2365661 0 210391837 A G
2 rs7569393 0 210686883 T C
2 rs16843977 0 210818971 A G
2 rs2539861 0 210859726 A C
2 rs759688 0 211357218 T C
2 rs2270476 0 211525764 C T
2 rs16844773 0 211534457 G A
2 rs4672587 0 211536846 A G
2 rs4673558 0 211661897 C T
2 rs1652311 0 211864403 C T
2 rs13402304 0 211872193 T C
2 rs7577965 0 211904482 C T
2 rs2076818 0 212261968 T C
2 rs16846161 0 212297838 A G
2 rs7605095 0 212308833 G T
2 rs13383927 0 212336730 G T
2 rs6725395 0 212375386 A C
2 rs10932384 0 212409848 A C
2 rs11895509 0 212412738 G A
2 rs10497948 0 212492126 T C
2 rs1818752 0 212507648 G T
2 rs17413728 0 212508093 C T
2 rs6745717 0 212577231 T C
2 rs6435670 0 212655885 G T
2 rs12470608 0 212737233 A G
2 rs16847171 0 212765359 A G
2 rs2043888 0 212768779 C T
2 rs13391359 0 212771670 T C
2 rs1347889 0 212781914 G A
2 rs1402708 0 212832434 G A
2 rs6732730 0 213009392 A G
2 rs7591480 0 213040865 C T
2 rs1505366 0 213191389 G T
2 rs1351593 0 213394605 A G
2 rs7580519 0 213559229 T C
2 rs17332777 0 213577479 A G
2 rs7369041 0 213585180 T G
2 rs6708555 0 213662939 G T
2 rs16849449 0 213793411 G T
2 rs11893132 0 213794754 C T
2 rs13008255 0 213929224 T C
2 rs16849941 0 214067583 A G
2 rs1813708 0 214385908 G A
2 rs2055867 0 214885653 T C
2 rs11675561 0 214887022 A G
2 rs13387629 0 214969898 C T
2 rs2161022 0 214993997 G A
2 rs1014450 0 214994793 T C
2 rs1912196 0 215050520 G T
2 rs1912199 0 215054694 G T
2 rs16852485 0 215544960 G A
2 rs13010891 0 215570362 C T
2 rs6720448 0 215574029 C T
2 rs16852556 0 215575422 C T
2 rs4672743 0 215896093 C T
2 rs16853324 0 215936199 C T
2 rs2970958 0 215964050 C T
2 rs11683778 0 216117488 C A
2 rs1808119 0 216137364 C T
2 rs1404774 0 216139373 A C
2 rs13017714 0 216328307 A G
2 rs2083247 0 216449620 G A
2 rs1898722 0 216449970 C T
2 rs16854581 0 216504834 C T
2 rs1316689 0 216524456 G T
2 rs16854686 0 216548145 C A
2 rs6758995 0 216618960 T C
2 rs11673908 0 216755489 A C
2 rs4577277 0 216758382 A C
2 rs10209954 0 216795091 T C
2 rs1124134 0 216817984 A G
2 rs2115568 0 216818577 C T
2 rs3770523 0 216818705 C T
2 rs10932644 0 216843865 T C
2 rs13014394 0 216847565 C T
2 rs7567735 0 216853113 C T
2 rs3770546 0 216860059 C T
2 rs3770557 0 216864687 A G
2 rs3770560 0 216866439 G A
2 rs3770564 0 216871480 T C
2 rs16855357 0 216928870 C T
2 rs10498047 0 217171643 T C
2 rs12467575 0 217211217 G A
2 rs10197526 0 217414502 T C
2 rs9917209 0 217428582 T C
2 rs4234019 0 217457187 G A
2 rs16856415 0 217475199 G A
2 rs11693848 0 217477217 C T
2 rs4674100 0 217480424 A G
2 rs9341105 0 217500819 A G
2 rs2372848 0 217504112 G A
2 rs9341191 0 217521648 C T
2 rs4674107 0 217536354 C A
2 rs11575211 0 217539639 T G
2 rs7420849 0 217550529 G T
2 rs2241193 0 217554213 G A
2 rs3770472 0 217558735 A G
2 rs1179704 0 217714948 C T
2 rs2141817 0 217855088 T C
2 rs2705594 0 217856142 C T
2 rs4674132 0 217938519 A G
2 rs12694405 0 217947644 G T
2 rs2372972 0 217971141 C T
2 rs10188411 0 217977296 G A
2 rs12466929 0 217980433 G A
2 rs11674430 0 218023013 T C
2 rs1863187 0 218153274 G A
2 rs11680648 0 218232676 C T
2 rs10514638 0 218293616 T C
2 rs7582879 0 218394329 T C
2 rs16858076 0 218531716 T C
2 rs11684943 0 218657728 T C
2 rs768921 0 218663979 C T
2 rs3747 0 218664633 G T
2 rs2059408 0 218679599 T C
2 rs2571440 0 218695686 C T
2 rs2552531 0 218698323 A G
2 rs890051 0 218782054 C T
2 rs11694996 0 218827913 T C
2 rs16858524 0 218843998 A C
2 rs6745037 0 219229762 A G
2 rs7576929 0 219233864 T G
2 rs4646534 0 219647455 A G
2 rs6709815 0 219675067 G T
2 rs647952 0 219681601 C T
2 rs6706738 0 219692133 A G
2 rs690877 0 219722664 C T
2 rs6436101 0 219820444 C T
2 rs6436140 0 220200242 C T
2 rs7564856 0 220297038 G A
2 rs907684 0 220299272 A C
2 rs6724274 0 220334821 G A
2 rs6729914 0 220443516 C T
2 rs627530 0 220476443 T C
2 rs12694470 0 220510817 T C
2 rs7569439 0 220590633 T C
2 rs10498067 0 220593514 A G
2 rs6733609 0 220599533 T C
2 rs16860247 0 220608798 T C
2 rs17575566 0 220665739 T G
2 rs10175587 0 220691829 A G
2 rs13016645 0 220692981 A G
2 rs16860370 0 220696155 T C
2 rs13000695 0 220703292 C A
2 rs7590480 0 220712045 C T
2 rs7557937 0 220714502 A G
2 rs2891835 0 220771707 T C
2 rs17288469 0 220773422 C A
2 rs2664226 0 220873544 C T
2 rs2385848 0 220878921 G A
2 rs992654 0 220915008 A G
2 rs12694510 0 220999979 C T
2 rs10193131 0 221016421 C T
2 rs11886925 0 221016706 A G
2 rs10932835 0 221019458 A G
2 rs997701 0 221231339 C T
2 rs1712234 0 221442745 C T
2 rs1796432 0 221447084 A G
2 rs10932880 0 221540944 A G
2 rs17612835 0 221541332 A G
2 rs7591149 0 221643640 T C
2 rs6753144 0 221685029 C A
2 rs2444838 0 221724838 G A
2 rs2457408 0 221770276 T C
2 rs17339993 0 221773296 A G
2 rs604293 0 221803552 A G
2 rs6708587 0 222007110 C T
2 rs4536641 0 222013644 G A
2 rs16862205 0 222027894 T G
2 rs2116540 0 222068994 A G
2 rs4672997 0 222156270 T C
2 rs12623432 0 222192743 G T
2 rs9678573 0 222495694 A G
2 rs7609471 0 222519992 A C
2 rs825282 0 222522255 T C
2 rs1519486 0 222550973 A C
2 rs16863084 0 222660766 A G
2 rs16863122 0 222689249 C T
2 rs10932930 0 222800141 C T
2 rs6748217 0 222858354 T C
2 rs13418105 0 222859340 C T
2 rs6738997 0 222861275 C T
2 rs16863338 0 222923470 C T
2 rs16863407 0 222986215 T C
2 rs6436298 0 222986395 C T
2 rs2395845 0 222993315 C A
2 rs6741337 0 223086976 G T
2 rs11695486 0 223109247 C T
2 rs7556867 0 223298246 A G
2 rs10932956 0 223326724 A G
2 rs7604173 0 223331920 C T
2 rs13397034 0 223351343 C T
2 rs2033694 0 223352259 G A
2 rs1447108 0 223542231 G A
2 rs6739216 0 223551147 A G
2 rs16864047 0 223577268 T C
2 rs2084288 0 223579883 A G
2 rs11899732 0 224023217 T C
2 rs10204910 0 224028510 A G
2 rs11883605 0 224031666 T C
2 rs1607248 0 224149783 C T
2 rs13424509 0 224151518 A G
2 rs1517628 0 224175831 A G
2 rs1250939 0 224244634 G A
2 rs1578934 0 224261774 C T
2 rs4674783 0 224323672 G A
2 rs16864975 0 224463164 G A
2 rs2894511 0 224465827 A C
2 rs7590719 0 224555134 C T
2 rs10176854 0 224576402 C T
2 rs10209883 0 224820329 G A
2 rs12694628 0 224929659 A G
2 rs282249 0 224931733 A G
2 rs3997614 0 224942253 C A
2 rs17178608 0 225159450 T C
2 rs12623539 0 225214052 A G
2 rs12999154 0 225824421 C T
2 rs35573107 0 225834004 C T
2 rs6436519 0 225839321 T C
2 rs1449511 0 225985821 C T
2 rs4674980 0 226112612 C T
2 rs9973944 0 226244129 C T
2 rs16866708 0 226631165 A G
2 rs6754709 0 226632146 C T
2 rs12988196 0 226655383 G A
2 rs12621711 0 226659586 G A
2 rs9288611 0 226672288 T C
2 rs17201100 0 227558737 A C
2 rs12185556 0 227559414 A G
2 rs12185691 0 227561738 C T
2 rs1922531 0 227564025 G T
2 rs7574757 0 227943480 C T
2 rs13401602 0 227957614 A C
2 rs7558081 0 227958469 C T
2 rs6758296 0 227962226 G A
2 rs10498217 0 228010257 C T
2 rs6718820 0 228038804 C A
2 rs2204862 0 228052600 A G
2 rs6436661 0 228056670 T C
2 rs10198349 0 228061398 T C
2 rs6436669 0 228113175 G A
2 rs7594089 0 228230049 T C
2 rs10933181 0 228233553 A G
2 rs11686056 0 228248642 G T
2 rs7582023 0 228267108 C T
2 rs10170294 0 228343348 C T
2 rs4972892 0 228522954 G T
2 rs12469987 0 228523140 A G
2 rs6730730 0 228524110 A G
2 rs4321359 0 228524310 T C
2 rs7568490 0 228524407 C T
2 rs17371490 0 228527799 C T
2 rs12105620 0 228548897 T C
2 rs11694828 0 228565656 A G
2 rs6713116 0 228567098 C T
2 rs932134 0 228567907 C T
2 rs7567984 0 228567967 C T
2 rs13002078 0 228589902 T C
2 rs12465514 0 228608762 C T
2 rs4972941 0 228612016 G A
2 rs12994381 0 228638562 C T
2 rs7604823 0 228654932 T C
2 rs2037596 0 228667258 G A
2 rs1827924 0 228669735 A G
2 rs940339 0 228685262 A G
2 rs950817 0 228691605 T C
2 rs13414787 0 228809625 C T
2 rs12479183 0 228968195 A G
2 rs16824763 0 229231976 A G
2 rs7608239 0 229232445 A G
2 rs7573585 0 229324709 G A
2 rs10188715 0 229344752 A G
2 rs13033979 0 229362382 G A
2 rs10498226 0 229365795 G A
2 rs7593771 0 229768415 T C
2 rs9808412 0 229813769 C T
2 rs10203445 0 229833153 A C
2 rs10490036 0 229841602 A G
2 rs10933273 0 229897032 G A
2 rs13034774 0 229917808 C A
2 rs990672 0 229956318 C T
2 rs2765936 0 229974922 C T
2 rs17614019 0 229975243 G T
2 rs6736122 0 230065011 A G
2 rs6739440 0 230278731 A G
2 rs17483944 0 230329343 C T
2 rs12052301 0 230360787 C T
2 rs759792 0 230368823 C T
2 rs10193281 0 230373798 C T
2 rs17581255 0 230383826 G T
2 rs11695055 0 230384365 A C
2 rs1477111 0 230418426 G T
2 rs10933305 0 230468480 T G
2 rs6756438 0 230532819 T C
2 rs4972913 0 230641612 C T
2 rs4613264 0 230943451 A G
2 rs7601176 0 231077868 A G
2 rs9288664 0 231182687 C T
2 rs16827148 0 231222340 T G
2 rs11895690 0 231234020 G A
2 rs17273810 0 231309217 C A
2 rs7582700 0 231316105 T C
2 rs13413034 0 231334613 A G
2 rs13005078 0 231454354 A C
2 rs11681644 0 231493060 C T
2 rs7609123 0 231521950 A G
2 rs16827514 0 231546750 T C
2 rs7596575 0 231683849 A G
2 rs881109 0 231692685 A G
2 rs7579281 0 231704107 A G
2 rs6726497 0 231711860 T C
2 rs3111750 0 231738038 G A
2 rs3111779 0 231793015 C T
2 rs1509583 0 231842187 T C
2 rs4973358 0 231842338 A G
2 rs1729077 0 232093297 G T
2 rs6753112 0 232187155 C T
2 rs4973382 0 232190925 C T
2 rs11890076 0 232276482 A G
2 rs12614599 0 232290640 G A
2 rs10186875 0 232294380 C T
2 rs4973444 0 232401468 A G
2 rs13028440 0 232457335 T C
2 rs10175445 0 232472141 T C
2 rs4973469 0 232533884 T C
2 rs3856531 0 232544906 A G
2 rs2679180 0 232756528 C T
2 rs5262 0 232791948 G A
2 rs3811578 0 233201328 A G
2 rs3748971 0 233250683 G A
2 rs790044 0 233310149 A G
2 rs7571362 0 233360483 C T
2 rs1190462 0 233362267 A G
2 rs11683262 0 233414721 C T
2 rs7571154 0 233440924 C T
2 rs17296210 0 233446568 G A
2 rs2276557 0 233498669 G T
2 rs7286 0 233546985 C T
2 rs11685503 0 233793517 A G
2 rs11684260 0 233830994 G T
2 rs10933428 0 233957372 T C
2 rs6437090 0 233962551 A G
2 rs4468807 0 234110954 C T
2 rs3792117 0 234115337 C T
2 rs6431586 0 234119635 A G
2 rs7580869 0 234123010 G A
2 rs10211468 0 234139467 C T
2 rs12472244 0 234466843 A G
2 rs7596785 0 234694177 C T
2 rs2361502 0 234698790 T C
2 rs11890704 0 234703667 T C
2 rs741160 0 234705389 C T
2 rs12582 0 234749354 A G
2 rs12473889 0 234844945 A G
2 rs13401339 0 234876037 A G
2 rs10803667 0 234885853 C T
2 rs11563208 0 234905078 C T
2 rs17866593 0 234930311 G A
2 rs17866606 0 234940575 C T
2 rs4616477 0 234941290 G T
2 rs11684379 0 234942536 A G
2 rs4663351 0 234977978 A G
2 rs250927 0 235009790 A G
2 rs10929014 0 235073684 C T
2 rs11884879 0 235078194 G A
2 rs6431235 0 235079680 A G
2 rs7567269 0 235111962 C A
2 rs17585471 0 235124067 C T
2 rs4663116 0 235144787 A G
2 rs772788 0 235248562 G A
2 rs6722406 0 235258599 T C
2 rs11692463 0 235308118 T C
2 rs4074423 0 235334750 G A
2 rs4663416 0 235363663 T C
2 rs6723554 0 235390014 T C
2 rs11900995 0 235392893 C T
2 rs1546456 0 235395795 T C
2 rs3935670 0 235412208 C T
2 rs6431266 0 235419415 G A
2 rs6745638 0 235421603 G A
2 rs10803620 0 235430724 A G
2 rs6431272 0 235501912 T C
2 rs4663447 0 235504056 C T
2 rs13426909 0 235512068 G A
2 rs7607157 0 235625587 A G
2 rs4663164 0 235626227 A C
2 rs7588886 0 235659902 C T
2 rs10208234 0 235691219 T C
2 rs4663515 0 235784645 A G
2 rs10202685 0 235794359 C T
2 rs4663517 0 235795095 A G
2 rs722161 0 235795528 A G
2 rs890657 0 235805656 A G
2 rs10106770 0 235832763 T C
2 rs4663533 0 235893205 A G
2 rs13402968 0 235926285 G A
2 rs12471688 0 235932581 A G
2 rs11692659 0 235942799 G A
2 rs4318343 0 235965087 C T
2 rs4334446 0 235965403 C T
2 rs4528714 0 235969515 G T
2 rs6756573 0 235970791 T G
2 rs13404220 0 235971971 G A
2 rs10177149 0 235972328 G T
2 rs7560067 0 235997858 T C
2 rs6710014 0 236008035 C T
2 rs4663185 0 236040155 G A
2 rs4536605 0 236040935 C T
2 rs6746703 0 236063063 C T
2 rs3924658 0 236068095 C T
2 rs6741321 0 236080409 T C
2 rs6719254 0 236094177 T G
2 rs7340415 0 236206703 T C
2 rs1864713 0 236228570 C T
2 rs1878393 0 236276440 C T
2 rs4663587 0 236363806 A G
2 rs10929133 0 236369719 C A
2 rs4663609 0 236468798 C T
2 rs6731727 0 236508340 C T
2 rs6431390 0 236521330 C T
2 rs3820779 0 236618425 A G
2 rs3768969 0 236619385 A G
2 rs4625852 0 236762851 G A
2 rs2873334 0 236806685 G A
2 rs1962299 0 236834160 T C
2 rs6431421 0 236949119 A G
2 rs3768948 0 236956749 A G
2 rs3768939 0 236990057 C T
2 rs6431424 0 237008172 G A
2 rs7581196 0 237151098 G T
2 rs10206697 0 237201756 A G
2 rs6751722 0 237396935 A G
2 rs2317644 0 237403115 C A
2 rs6431470 0 237446265 T C
2 rs11889670 0 237592752 C A
2 rs11679123 0 237647424 C T
2 rs7573720 0 237673053 C T
2 rs11694626 0 237683005 C T
2 rs10929189 0 237692770 C T
2 rs755512 0 237911082 T C
2 rs2573718 0 237917604 A C
2 rs7576705 0 237947288 A G
2 rs12328617 0 238173270 G A
2 rs6728906 0 238178706 C T
2 rs11676186 0 238205060 C T
2 rs1908970 0 238208652 G A
2 rs4663248 0 238209382 T C
2 rs12465759 0 238231803 A G
2 rs2291795 0 238253065 C T
2 rs2645779 0 238311612 C T
2 rs3863910 0 238326433 G A
2 rs10171943 0 238576689 C T
2 rs3769085 0 238632377 T G
2 rs1198819 0 238746880 G T
2 rs1198823 0 238760118 A G
2 rs6746771 0 238801786 A G
2 rs6717794 0 238810763 A G
2 rs11680171 0 238811312 A G
2 rs1080519 0 238816201 C T
2 rs7559272 0 238840859 C T
2 rs12479385 0 239035853 T C
2 rs9287630 0 239437342 A C
2 rs7571108 0 239632318 A G
2 rs11674589 0 239638781 G A
2 rs11673727 0 239646682 A G
2 rs12613833 0 239749411 T C
2 rs3923767 0 239799547 G T
2 rs6736036 0 239834334 C T
2 rs4368353 0 239877356 T C
2 rs11124207 0 239897650 A C
2 rs4852079 0 239899327 G A
2 rs6744347 0 239920634 A G
2 rs4075018 0 239949681 C T
2 rs11689632 0 239952664 G T
2 rs13393217 0 239972561 C A
2 rs3791471 0 240059625 T C
2 rs3791474 0 240060488 T C
2 rs11691856 0 240151759 C T
2 rs908259 0 240307801 C T
2 rs843458 0 240327863 T G
2 rs13010856 0 240336735 C T
2 rs7592100 0 240453552 C T
2 rs10177901 0 240473961 A G
2 rs1796453 0 240476642 C T
2 rs7596550 0 240479364 C T
2 rs1882676 0 240491666 C T
2 rs13419075 0 240581797 C T
2 rs13024940 0 240581960 G T
2 rs1465820 0 240605763 A G
2 rs13026302 0 240622298 T C
2 rs7566783 0 240626750 C T
2 rs11682702 0 240655344 A G
2 rs4852126 0 240699174 C T
2 rs11124233 0 240733032 A G
2 rs4241236 0 240740612 C T
2 rs11680915 0 240754930 G A
2 rs10196581 0 240755338 A G
2 rs2412024 0 240780714 C T
2 rs11676967 0 240837872 A G
2 rs13402622 0 240844350 G A
2 rs13409568 0 240968700 T C
2 rs12695007 0 241085226 A G
2 rs6736600 0 241108545 A G
2 rs7576471 0 241112958 C T
2 rs7587174 0 241123808 G A
2 rs869953 0 241144009 A G
2 rs6437302 0 241152102 G A
2 rs4854090 0 241168633 G A
2 rs2352852 0 241338785 G A
2 rs4676436 0 241447428 G T
2 rs2001544 0 241512983 G T
2 rs2953161 0 241545401 G A
2 rs2953158 0 241551402 T C
2 rs10933621 0 241558936 C T
2 rs4676411 0 241561088 A C
2 rs2975778 0 241562515 C T
2 rs11887524 0 241562542 C A
2 rs10804410 0 241586879 G T
2 rs1001495 0 241647342 T C
2 rs4613 0 241653287 A G
2 rs3732339 0 241655087 G A
2 rs6735606 0 241659876 G A
2 rs11886565 0 241898520 C T
2 rs4234091 0 241911027 G A
2 rs2302050 0 242062162 T C
2 rs2240544 0 242066830 G A
2 rs7562408 0 242113819 A G
2 rs1995496 0 242445336 A G
2 rs10175075 0 242486521 T C
2 rs13408032 0 242490658 C T
2 rs7558942 0 242509012 A G
2 rs4675925 0 242522140 C T
2 rs7591047 0 242668050 A G
2 rs9973663 0 242725752 A G
2 rs741776 0 242743943 C A
2 rs3934982 0 242926558 T C
2 rs12478296 0 243048760 C T
3 rs636092 0 261902 G A
3 rs13093895 0 343022 C T
3 rs17028711 0 374052 A G
3 rs7649544 0 378069 A C
3 rs3773379 0 418585 C T
3 rs1865164 0 436885 A G
3 rs3773376 0 438253 A G
3 rs1988234 0 489181 G T
3 rs9311359 0 504756 A G
3 rs4072082 0 552113 C T
3 rs7647780 0 677112 A G
3 rs7432355 0 810051 G A
3 rs1464701 0 915389 C T
3 rs12634464 0 1005874 A G
3 rs1504058 0 1090602 A G
3 rs2047887 0 1118365 A G
3 rs11719195 0 1122000 C A
3 rs17033401 0 1128245 C T
3 rs2872338 0 1162041 A G
3 rs2036236 0 1192619 G A
3 rs17035484 0 1250356 C T
3 rs6794274 0 1291744 T C
3 rs17037117 0 1321825 C T
3 rs9815996 0 1322978 A C
3 rs1353825 0 1338259 C T
3 rs7622631 0 1440777 A C
3 rs9875177 0 1441376 A G
3 rs2648451 0 1525557 T C
3 rs172171 0 1528588 A G
3 rs1914006 0 1691090 A G
3 rs9864375 0 1707513 C T
3 rs2727956 0 2050777 T C
3 rs2729287 0 2137538 A G
3 rs7649507 0 2195312 C T
3 rs2320378 0 2233338 T C
3 rs17010381 0 2256426 A G
3 rs17013501 0 2421201 C T
3 rs11926996 0 2426089 G A
3 rs11715813 0 2426255 G T
3 rs9854419 0 2426632 A G
3 rs1827451 0 2427030 G A
3 rs1393483 0 2429860 T C
3 rs2728054 0 2593544 G T
3 rs4685527 0 2596726 G A
3 rs2046037 0 2600804 A G
3 rs9859658 0 2603228 A G
3 rs2728011 0 2603517 A C
3 rs11707897 0 2614626 T C
3 rs2728055 0 2616290 C T
3 rs4553961 0 2636747 A G
3 rs9819935 0 2639146 T C
3 rs2728063 0 2639829 C T
3 rs11129229 0 2695813 T G
3 rs2728020 0 2728533 G A
3 rs2600289 0 2744803 C T
3 rs2728034 0 2748076 T G
3 rs2320830 0 2768820 T G
3 rs17019466 0 2770509 G A
3 rs1033237 0 2770914 G A
3 rs956764 0 2826568 C A
3 rs4685564 0 2851955 G T
3 rs11129308 0 2856723 A G
3 rs11129309 0 2862414 G A
3 rs6772294 0 2863279 A G
3 rs13093332 0 2877859 A G
3 rs9810902 0 2881134 A G
3 rs6781149 0 2881575 A G
3 rs9867619 0 2897056 A G
3 rs7637662 0 2910122 A C
3 rs6442763 0 2921515 C A
3 rs13061928 0 2932365 A G
3 rs6787320 0 2983948 G A
3 rs10510242 0 2991620 A C
3 rs751056 0 3000908 A G
3 rs13060035 0 3041148 T C
3 rs149467 0 3041819 G A
3 rs6799919 0 3046754 C T
3 rs163554 0 3047566 A G
3 rs6803232 0 3076443 G A
3 rs7648232 0 3080509 C T
3 rs163573 0 3095404 A G
3 rs163574 0 3096927 G A
3 rs17600202 0 3099174 A G
3 rs11708737 0 3099460 T C
3 rs6809408 0 3122827 C A
3 rs3804803 0 3124182 A G
3 rs163551 0 3126050 A G
3 rs3804800 0 3127519 G A
3 rs163549 0 3127730 A C
3 rs334807 0 3129349 G T
3 rs3804795 0 3130645 A G
3 rs7647903 0 3133791 G A
3 rs7640267 0 3133896 T G
3 rs334788 0 3153069 C T
3 rs1153459 0 3158485 A G
3 rs1278150 0 3165907 A G
3 rs1672735 0 3239120 G A
3 rs4685616 0 3249106 A G
3 rs13070334 0 3256890 A G
3 rs3846145 0 3307984 C T
3 rs1153451 0 3312795 A G
3 rs7633914 0 3527685 T G
3 rs17032533 0 3548524 A G
3 rs6789036 0 3557902 C T
3 rs7644488 0 3558481 G A
3 rs2322212 0 3558889 A C
3 rs723168 0 3583063 A C
3 rs17633588 0 3585219 T C
3 rs6774407 0 3673983 T C
3 rs17293711 0 3690221 A G
3 rs1873023 0 3692598 T C
3 rs6801861 0 3699454 A G
3 rs6799467 0 3712668 A G
3 rs13081238 0 3740692 G T
3 rs6796414 0 3742077 A G
3 rs769773 0 3743714 G T
3 rs1073657 0 3792945 G A
3 rs711544 0 3796045 T C
3 rs17039519 0 4023232 T C
3 rs1110796 0 4024657 C T
3 rs317528 0 4096255 G A
3 rs795727 0 4103926 C T
3 rs795729 0 4107619 G A
3 rs12106725 0 4161743 G T
3 rs7641926 0 4430848 C T
3 rs12489356 0 4431225 G T
3 rs9990361 0 4431356 T C
3 rs11714599 0 4538738 A G
3 rs6784152 0 4572505 T C
3 rs6783234 0 4579561 A G
3 rs4684420 0 4607085 A G
3 rs11923960 0 4609648 A C
3 rs2101694 0 4647026 A C
3 rs931503 0 4664754 A G
3 rs7638474 0 4665228 C A
3 rs17709863 0 4696646 T C
3 rs9859826 0 4761477 C A
3 rs6786487 0 4789935 C A
3 rs4684443 0 4818792 C T
3 rs17786144 0 4829575 T C
3 rs7652212 0 4831141 C T
3 rs2291862 0 4842231 A G
3 rs2291861 0 4842488 A C
3 rs11708908 0 4874791 A G
3 rs11711879 0 4876661 G T
3 rs6794744 0 4906628 C T
3 rs6442919 0 4978355 T C
3 rs11920786 0 5029354 G T
3 rs2671750 0 5059576 C T
3 rs2606776 0 5064834 C T
3 rs9858342 0 5078255 T C
3 rs2570014 0 5093704 C T
3 rs2570008 0 5107167 C T
3 rs9828404 0 5115253 G A
3 rs9867418 0 5115389 C T
3 rs2671762 0 5135111 C T
3 rs2671758 0 5140364 T C
3 rs6772815 0 5164769 A G
3 rs341973 0 5268162 G A
3 rs458381 0 5277162 G A
3 rs2322977 0 5368801 A G
3 rs1114430 0 5373391 G A
3 rs9836671 0 5380959 C T
3 rs13075306 0 5411891 C A
3 rs13325114 0 5434964 A G
3 rs6810210 0 5461734 T C
3 rs17746899 0 5492484 C T
3 rs17042584 0 5493089 T G
3 rs17042585 0 5493389 C A
3 rs9858005 0 5497517 A G
3 rs17042804 0 5561429 C T
3 rs17749328 0 5563371 G A
3 rs9823228 0 5564422 A G
3 rs1820920 0 5592749 T C
3 rs17042994 0 5639540 A G
3 rs7609894 0 5798232 A G
3 rs1452708 0 5798892 A G
3 rs721213 0 5799685 A C
3 rs1836577 0 5801886 C T
3 rs11130721 0 6008503 A C
3 rs1914413 0 6082552 C T
3 rs6773693 0 6099472 T C
3 rs9311785 0 6134126 C T
3 rs1398788 0 6213788 T G
3 rs1394156 0 6224872 C T
3 rs6782704 0 6225798 G A
3 rs6776326 0 6281402 C T
3 rs11925550 0 6354049 G A
3 rs1352400 0 6416044 A G
3 rs4686053 0 6419564 A G
3 rs1435716 0 6420269 C T
3 rs904460 0 6422814 A C
3 rs17600119 0 6428207 C T
3 rs266410 0 6485741 A C
3 rs155203 0 6518182 T G
3 rs13101172 0 6665520 A G
3 rs9841570 0 6721335 G A
3 rs183004 0 6722500 C A
3 rs1403146 0 6723880 A G
3 rs163970 0 6794477 C T
3 rs1400160 0 6826255 G A
3 rs12635360 0 6832712 A C
3 rs163541 0 6840697 A C
3 rs1400286 0 6861715 C A
3 rs11131055 0 6867518 A G
3 rs3749380 0 6903297 A G
3 rs6773334 0 6912613 C T
3 rs17046239 0 6916027 C T
3 rs2163735 0 6995426 C T
3 rs17046457 0 6998093 G A
3 rs1667850 0 7003531 C T
3 rs1516570 0 7005021 A G
3 rs478250 0 7005445 C T
3 rs484283 0 7011962 T C
3 rs6796324 0 7012842 A G
3 rs1154352 0 7013463 C T
3 rs34165704 0 7022968 G A
3 rs13317247 0 7026535 C T
3 rs576913 0 7026696 T C
3 rs1566366 0 7072823 A G
3 rs17288561 0 7212607 C T
3 rs984123 0 7351373 G A
3 rs2875237 0 7357086 A G
3 rs17652614 0 7371919 A G
3 rs10510366 0 7415452 G A
3 rs9883258 0 7419156 A G
3 rs13064153 0 7425658 C T
3 rs17718867 0 7509265 C T
3 rs7623055 0 7510891 G T
3 rs1083800 0 7523588 T C
3 rs9819314 0 7681695 A C
3 rs17673467 0 7685663 C T
3 rs9870241 0 7710922 C T
3 rs10510371 0 7745206 C T
3 rs3804820 0 7757870 T G
3 rs17048429 0 7990913 C T
3 rs1485155 0 7990995 G T
3 rs1111569 0 8095826 C T
3 rs500956 0 8130923 A G
3 rs9869998 0 8291309 G A
3 rs4686251 0 8323828 C T
3 rs9312013 0 8324589 C A
3 rs359003 0 8426122 G T
3 rs430312 0 8646024 A G
3 rs355097 0 8647709 C T
3 rs355099 0 8648159 T G
3 rs9857383 0 8648296 C T
3 rs355101 0 8648561 G T
3 rs9312026 0 8653169 A G
3 rs9873950 0 8672045 C T
3 rs11710750 0 8674360 C T
3 rs4686281 0 8674677 C T
3 rs11131140 0 8675778 C T
3 rs11916383 0 8711575 C T
3 rs6766036 0 8734471 A G
3 rs4686294 0 8745085 G A
3 rs6774842 0 8754577 A C
3 rs6798626 0 8754648 A G
3 rs10490801 0 8771776 C T
3 rs237862 0 8773285 A G
3 rs237864 0 8773552 C T
3 rs2072582 0 8775379 G T
3 rs7629329 0 8788336 G A
3 rs237884 0 8793585 A G
3 rs918316 0 8798181 T C
3 rs6777726 0 8813494 G A
3 rs7634338 0 8889809 C T
3 rs9827966 0 8896114 G A
3 rs1043951 0 9024521 T C
3 rs1513315 0 9072286 A G
3 rs17049971 0 9079291 G A
3 rs2675174 0 9113057 G A
3 rs6793348 0 9114759 T C
3 rs9846342 0 9118069 G A
3 rs2669989 0 9120004 G A
3 rs422552 0 9158138 T C
3 rs2543499 0 9194156 A G
3 rs6762693 0 9195331 T C
3 rs10490820 0 9230006 G A
3 rs6765880 0 9232109 T C
3 rs1145153 0 9234763 G A
3 rs2648521 0 9292368 G A
3 rs9861610 0 9299830 T G
3 rs12631463 0 9327287 C T
3 rs4686339 0 9340435 C T
3 rs11707847 0 9352319 A G
3 rs17050225 0 9353007 C T
3 rs3852050 0 9358616 G T
3 rs2324797 0 9363925 C T
3 rs17747739 0 9517577 C T
3 rs2200233 0 9544554 A G
3 rs2542361 0 9617634 G A
3 rs7634260 0 9640458 A G
3 rs7645857 0 9649470 A C
3 rs787837 0 9727675 C T
3 rs11131183 0 9735683 G A
3 rs468056 0 9748636 C T
3 rs293779 0 9765677 G A
3 rs9878419 0 9877481 G A
3 rs9819655 0 9888026 C T
3 rs279565 0 9898280 T G
3 rs11922283 0 9926423 G T
3 rs4686381 0 9943355 G A
3 rs11465886 0 10250783 A G
3 rs39670 0 10525228 G A
3 rs34892 0 10525646 T C
3 rs1009965 0 10526050 C T
3 rs7619994 0 10527775 A G
3 rs741496 0 10527891 A G
3 rs11719906 0 10536005 T C
3 rs7629483 0 10611507 A G
3 rs11914694 0 10617048 C T
3 rs7613069 0 10625996 A G
3 rs17033257 0 10666144 C T
3 rs4684731 0 10666664 T C
3 rs1865396 0 10666716 T C
3 rs9854269 0 10672963 C T
3 rs2342375 0 10821474 A G
3 rs1919078 0 10996556 A G
3 rs2697152 0 10997255 C T
3 rs4610207 0 10999494 T G
3 rs1710896 0 11017136 G T
3 rs1710884 0 11019209 A G
3 rs2950798 0 11062934 C T
3 rs10510403 0 11066670 A G
3 rs2272403 0 11073249 C T
3 rs11128537 0 11092828 C T
3 rs6763039 0 11096975 C T
3 rs17033937 0 11130342 C T
3 rs2171544 0 11205350 G T
3 rs4684761 0 11211697 G A
3 rs13077064 0 11220278 C T
3 rs11128564 0 11679509 A G
3 rs11715990 0 11703635 A G
3 rs3856804 0 11711190 T C
3 rs6810096 0 11774148 A G
3 rs6442280 0 11779370 G A
3 rs9815906 0 11781682 C T
3 rs301554 0 11790710 A G
3 rs9310393 0 11792304 T C
3 rs17610125 0 11801890 C T
3 rs301564 0 11803927 A G
3 rs301567 0 11811671 G T
3 rs904267 0 11812866 G A
3 rs303862 0 11880816 T G
3 rs366436 0 11940847 G A
3 rs377818 0 11942561 T C
3 rs431470 0 11945930 T C
3 rs13083227 0 11948258 C A
3 rs9834366 0 11954129 G A
3 rs7626560 0 12475088 C T
3 rs3856806 0 12475557 C T
3 rs9872031 0 12496461 A G
3 rs3773341 0 12616533 G A
3 rs2305397 0 12857493 G A
3 rs906671 0 12860988 A G
3 rs361021 0 13045495 C T
3 rs892272 0 13045939 C T
3 rs11712537 0 13052644 C T
3 rs458459 0 13055576 C T
3 rs2881979 0 13069494 C T
3 rs361052 0 13070799 A G
3 rs165567 0 13140732 G A
3 rs3856817 0 13144375 A G
3 rs17833070 0 13150039 C T
3 rs360741 0 13154366 C T
3 rs11715528 0 13208328 C T
3 rs9822701 0 13214507 G A
3 rs165265 0 13215984 A C
3 rs9310419 0 13275607 A G
3 rs11128638 0 13290146 A G
3 rs2597515 0 13527134 C T
3 rs9838980 0 13541294 A G
3 rs2630452 0 13571228 C T
3 rs9849584 0 13578054 T G
3 rs11712980 0 13600056 A G
3 rs10865714 0 13600524 A G
3 rs6765409 0 13646247 C T
3 rs17038609 0 13850702 A C
3 rs11720627 0 13855350 G T
3 rs3762725 0 13857577 C T
3 rs2163910 0 13857892 C A
3 rs934453 0 13870052 T C
3 rs13069140 0 13903303 G A
3 rs17039107 0 14242693 C T
3 rs6769584 0 14308098 G A
3 rs17039221 0 14308924 A G
3 rs17307846 0 14409443 A G
3 rs1865884 0 14411655 A G
3 rs10446439 0 14421239 G A
3 rs721377 0 14435063 G A
3 rs1156568 0 14446545 A G
3 rs7647134 0 14451197 A C
3 rs11710744 0 14522194 C T
3 rs3773165 0 14524270 C T
3 rs2341985 0 14528028 C T
3 rs6794801 0 14531382 G A
3 rs6442461 0 14581594 A G
3 rs9883238 0 14582986 C T
3 rs9868402 0 14613814 G T
3 rs4685201 0 14637075 A G
3 rs7615913 0 14638566 C T
3 rs1401892 0 14666117 T C
3 rs13075489 0 14758055 C T
3 rs12496846 0 14773267 A G
3 rs7610462 0 14782794 A G
3 rs3796306 0 14814156 C T
3 rs864361 0 14817362 G T
3 rs853334 0 14817654 A G
3 rs3899614 0 14817727 G A
3 rs829185 0 14818231 C T
3 rs9875241 0 14845673 G A
3 rs17040499 0 14925821 A G
3 rs293908 0 14941447 G T
3 rs12489827 0 15061708 A G
3 rs7625117 0 15162577 C T
3 rs17081778 0 15173478 G A
3 rs1106130 0 15332310 A G
3 rs6442512 0 15340747 G A
3 rs17041032 0 15375822 G A
3 rs6442560 0 15963751 G T
3 rs10865738 0 16133383 C T
3 rs12494204 0 16140475 A G
3 rs2271077 0 16261420 C T
3 rs2657584 0 16277200 G T
3 rs9837613 0 16278197 G T
3 rs4685337 0 16474332 C T
3 rs17200390 0 16627187 A G
3 rs7623201 0 16663683 G A
3 rs7625875 0 16664444 C A
3 rs2059742 0 16664547 G T
3 rs11128801 0 16680667 G A
3 rs7615979 0 16701670 C T
3 rs2218736 0 16812771 C T
3 rs10510465 0 16843044 A G
3 rs4684309 0 17147963 A G
3 rs4685433 0 17181317 A G
3 rs7627406 0 18168803 C A
3 rs9841621 0 18409077 A G
3 rs11712525 0 18439331 A C
3 rs6550850 0 18507382 C T
3 rs717793 0 18602534 C T
3 rs6785093 0 18603113 C T
3 rs336630 0 18607538 C T
3 rs13091481 0 18820405 C T
3 rs9859674 0 18882582 C T
3 rs9820501 0 18885718 C T
3 rs7617199 0 18887173 G A
3 rs4973706 0 18921772 C T
3 rs9860501 0 18928109 G T
3 rs9860355 0 18929996 A G
3 rs4401379 0 18930125 C T
3 rs4410460 0 19017070 G A
3 rs4973721 0 19041089 C T
3 rs4101508 0 19112134 A G
3 rs6773955 0 19123609 T G
3 rs4129625 0 19237783 T C
3 rs6784806 0 19751987 T C
3 rs10510491 0 19788213 A G
3 rs4858568 0 19788618 C A
3 rs6784144 0 20374929 A G
3 rs11128951 0 20375546 A G
3 rs1879231 0 20418070 T C
3 rs1403651 0 20570373 A C
3 rs9815914 0 20611348 C T
3 rs12491632 0 20744029 T C
3 rs4858256 0 20752472 C T
3 rs4858257 0 20752492 A G
3 rs1983020 0 20754342 A G
3 rs4549291 0 20919920 G T
3 rs1498997 0 20946983 C T
3 rs4858280 0 20949819 C T
3 rs1587379 0 20980214 A G
3 rs12636704 0 20984552 A G
3 rs13061016 0 21006294 A G
3 rs17008011 0 21066829 A G
3 rs17008294 0 21282042 C T
3 rs4857993 0 21447492 G A
3 rs9700 0 21460201 C T
3 rs387517 0 21462510 A C
3 rs424842 0 21491939 G A
3 rs388647 0 21500623 C T
3 rs711735 0 21501593 G T
3 rs2194607 0 21523342 T C
3 rs167936 0 21523966 A G
3 rs17008992 0 21582201 A C
3 rs1382167 0 21636543 A C
3 rs6776046 0 21637396 A G
3 rs9862240 0 21734567 A C
3 rs13062599 0 21779621 C T
3 rs7428718 0 21783008 A G
3 rs12630043 0 21785822 A C
3 rs6798573 0 21786893 A G
3 rs9877894 0 21821970 T C
3 rs11129023 0 21841904 C T
3 rs9833498 0 21864270 A C
3 rs2670259 0 21865234 C T
3 rs7614916 0 21867328 G A
3 rs2630811 0 21867628 G T
3 rs2670258 0 21867786 T G
3 rs2670256 0 21868051 T G
3 rs17009807 0 21893698 A G
3 rs6770681 0 22055968 C A
3 rs779162 0 22101780 G A
3 rs11917648 0 22111153 A G
3 rs9310681 0 22153897 A G
3 rs9864211 0 22198015 C T
3 rs12637217 0 22203294 T C
3 rs17010924 0 22203514 T C
3 rs3932414 0 22203636 T C
3 rs2035848 0 22278497 T C
3 rs6419844 0 22416318 C T
3 rs10510529 0 22482089 C T
3 rs13070085 0 22627609 T C
3 rs11711194 0 23648116 T C
3 rs12485752 0 23666667 A G
3 rs7639174 0 23670620 A C
3 rs4072410 0 23689201 T C
3 rs4858524 0 23695943 G T
3 rs6768481 0 23696842 C T
3 rs7643401 0 23742624 A G
3 rs1037633 0 23750521 T G
3 rs1993399 0 23793276 T C
3 rs3845923 0 23802647 A G
3 rs9861357 0 23825204 T C
3 rs826221 0 24268436 C T
3 rs11714355 0 24277810 C T
3 rs1449873 0 24278912 A G
3 rs2360957 0 24327131 C T
3 rs7610222 0 24357286 C T
3 rs1354601 0 24401518 T C
3 rs6550859 0 24410415 A G
3 rs17014722 0 24490035 A G
3 rs9845983 0 24516064 A C
3 rs3749376 0 24538267 A C
3 rs6784489 0 24617928 C T
3 rs9836150 0 24639726 G A
3 rs9819978 0 24657675 T C
3 rs17015018 0 24708172 T C
3 rs2362755 0 24716668 G T
3 rs4858125 0 24758368 G A
3 rs9881863 0 24829088 A C
3 rs4361227 0 24834378 T C
3 rs2362764 0 24863094 G T
3 rs17015525 0 24993433 A G
3 rs17577191 0 25208341 A G
3 rs6550960 0 25323954 T C
3 rs4681060 0 25449650 G T
3 rs11921615 0 25454666 A G
3 rs1897501 0 25458100 T G
3 rs4416353 0 25479778 A G
3 rs6800566 0 25480644 G A
3 rs4681063 0 25489318 C T
3 rs6778350 0 25507030 G A
3 rs7616467 0 25508428 C T
3 rs4681027 0 25584358 T G
3 rs1286762 0 25598909 C T
3 rs3821629 0 25620132 A G
3 rs7634326 0 25621302 A G
3 rs1001647 0 25654677 C T
3 rs10446418 0 25725070 G A
3 rs6551000 0 25913883 G A
3 rs6772506 0 26116590 C T
3 rs9868148 0 26613656 G A
3 rs905936 0 26874626 C T
3 rs17018797 0 26877202 C T
3 rs7623573 0 26877966 T C
3 rs9858870 0 26898377 C T
3 rs905933 0 26902598 A G
3 rs1488225 0 26903228 A C
3 rs3892373 0 27606268 A C
3 rs6764447 0 27721198 A G
3 rs2371117 0 27839134 G A
3 rs12496752 0 27942217 C T
3 rs17020606 0 27954037 G A
3 rs1478556 0 27954625 G A
3 rs6804917 0 28039368 A C
3 rs365482 0 28064407 A G
3 rs2371258 0 28122580 C T
3 rs17710733 0 28211713 G A
3 rs9819034 0 28505809 G A
3 rs4356777 0 28631155 A G
3 rs13078203 0 28943520 A G
3 rs2218746 0 29016439 A C
3 rs512720 0 29133487 A G
3 rs1303912 0 29140843 C T
3 rs2102801 0 29201460 A G
3 rs12492761 0 29212902 C T
3 rs9871008 0 29307067 G T
3 rs13094301 0 29310929 C T
3 rs12639326 0 29311272 A G
3 rs981829 0 29319042 C T
3 rs9878305 0 29335426 A G
3 rs9865738 0 29345181 G A
3 rs6785458 0 29369364 G A
3 rs4380376 0 29369685 A C
3 rs9882071 0 29376271 A C
3 rs7651268 0 29407918 C T
3 rs9853435 0 29501137 A G
3 rs9868264 0 29683162 T C
3 rs9845179 0 29707569 C T
3 rs1992352 0 29784510 G A
3 rs2083488 0 29809958 A G
3 rs9837143 0 29867910 T C
3 rs10446421 0 29877387 A G
3 rs12494881 0 29892306 C T
3 rs4680733 0 29907479 C T
3 rs7651150 0 29918453 A G
3 rs6778759 0 29956943 G T
3 rs13074743 0 29986918 A G
3 rs7638300 0 30197892 G T
3 rs2371996 0 30200658 A G
3 rs17025114 0 30263217 A C
3 rs1821388 0 30267757 C T
3 rs1368857 0 30267853 C T
3 rs9864657 0 30268246 C T
3 rs1433997 0 30268817 C T
3 rs13073411 0 30482310 C T
3 rs11917602 0 30530899 G T
3 rs4955159 0 30567666 A G
3 rs11466511 0 30712827 A C
3 rs3773649 0 30716602 G A
3 rs9843942 0 30729636 A G
3 rs1506200 0 31050500 C T
3 rs4955185 0 31260498 A C
3 rs9838192 0 31263782 C T
3 rs10026 0 31678613 A G
3 rs3792551 0 31706900 C T
3 rs12488137 0 31725746 A C
3 rs7613225 0 31764508 C T
3 rs4611855 0 31847360 C T
3 rs7646594 0 31849818 C T
3 rs7649767 0 31850663 G A
3 rs11720782 0 31862952 T C
3 rs6550076 0 31890725 G A
3 rs12487988 0 31891118 A G
3 rs6776025 0 31901521 G A
3 rs4478116 0 31926807 A C
3 rs9811517 0 31944640 T C
3 rs9878447 0 32235747 T C
3 rs4440157 0 32236058 G A
3 rs4245876 0 32241789 T C
3 rs7616055 0 32251471 T C
3 rs6550108 0 32275125 T C
3 rs4075566 0 32282686 C T
3 rs4305450 0 32325273 A G
3 rs9875310 0 32348195 A G
3 rs12497324 0 32348341 A G
3 rs1370718 0 32353131 G T
3 rs12629727 0 32355865 A G
3 rs4955278 0 32365449 A G
3 rs1438182 0 32365788 G A
3 rs17029220 0 32367230 C T
3 rs4293737 0 32373530 G A
3 rs3853715 0 32406584 G T
3 rs7619214 0 32407237 C T
3 rs10510655 0 32407482 G A
3 rs9811451 0 32466107 A G
3 rs2303857 0 32578505 A G
3 rs3853720 0 32615669 G T
3 rs6804305 0 32823463 A G
3 rs9883625 0 32844155 A G
3 rs997521 0 32883596 G A
3 rs6550168 0 32908632 C T
3 rs6550181 0 33012309 A G
3 rs4384906 0 33240314 T G
3 rs12489019 0 33249596 A G
3 rs9637517 0 33255592 G A
3 rs11928797 0 33457493 C A
3 rs10212462 0 33965686 A G
3 rs4626044 0 33966294 C T
3 rs7618730 0 33970478 A G
3 rs7613581 0 33986165 A G
3 rs6770257 0 34184505 T C
3 rs1582353 0 34791408 A C
3 rs1382552 0 35100361 T C
3 rs4133297 0 35167376 A G
3 rs4279040 0 35170656 C T
3 rs4346506 0 35245127 G T
3 rs11713784 0 35245356 A G
3 rs2670348 0 35846872 A C
3 rs7634955 0 35913637 C T
3 rs17033925 0 35950281 G T
3 rs6788290 0 36026320 A G
3 rs7611559 0 36073516 A G
3 rs285324 0 36317607 C T
3 rs9826783 0 36403964 A G
3 rs11717255 0 36484375 T G
3 rs3749279 0 36484823 C T
3 rs7610107 0 36486859 G A
3 rs9842768 0 36751494 T C
3 rs7615553 0 36793391 C T
3 rs9820240 0 36796647 A G
3 rs11713606 0 36831937 C T
3 rs1053006 0 37224099 A G
3 rs6550478 0 37526013 A G
3 rs11716363 0 37529636 C T
3 rs2685113 0 37825138 C T
3 rs11129778 0 38134438 G A
3 rs818811 0 38352450 G A
3 rs11711602 0 38647047 C T
3 rs9861643 0 38697339 C T
3 rs7373154 0 38721308 T C
3 rs7635221 0 38804358 G T
3 rs7627881 0 38847152 A G
3 rs4643645 0 38863137 A C
3 rs11707681 0 39257892 C T
3 rs4314106 0 39265616 C T
3 rs4676484 0 39267352 C T
3 rs17038663 0 39305304 C T
3 rs2649748 0 39358757 C T
3 rs1768141 0 39590291 A G
3 rs9872714 0 39670988 C T
3 rs4314107 0 39715764 A C
3 rs12493939 0 39839388 T C
3 rs9827374 0 39931515 C A
3 rs1598997 0 39985393 T C
3 rs9851674 0 40032958 G T
3 rs6808354 0 40620339 G A
3 rs6599111 0 40631348 A G
3 rs13067751 0 40733620 C T
3 rs627998 0 40885879 A G
3 rs7650433 0 40899164 A G
3 rs13067838 0 41010253 A G
3 rs3828363 0 41012473 T G
3 rs4498013 0 41019888 A G
3 rs440804 0 41063760 C T
3 rs409228 0 41065413 A C
3 rs6802052 0 41220433 C T
3 rs6769117 0 41288466 G A
3 rs33916626 0 41494618 C T
3 rs2055285 0 42180651 C T
3 rs9872588 0 42184173 T G
3 rs3755809 0 42266360 T C
3 rs9311317 0 42295806 A G
3 rs9813958 0 42331546 C T
3 rs2888182 0 42342619 G A
3 rs683887 0 42371742 A C
3 rs33534 0 42415966 T C
3 rs33535 0 42416624 A C
3 rs2278215 0 42555524 C T
3 rs339713 0 42713909 A G
3 rs11919400 0 43005979 A G
3 rs9828785 0 43059578 A G
3 rs1878722 0 43196598 C T
3 rs9855146 0 43201561 C T
3 rs13080126 0 43248393 A G
3 rs6763411 0 43584377 C T
3 rs17075984 0 43798393 C T
3 rs6766121 0 44105198 G A
3 rs4682935 0 44119447 A G
3 rs6441819 0 44138031 A G
3 rs2109409 0 44140584 G A
3 rs7618961 0 44199758 C T
3 rs11924100 0 45083741 T C
3 rs17077267 0 45138515 C T
3 rs6775113 0 45139101 A G
3 rs6779858 0 45148674 G A
3 rs13325398 0 45161070 C A
3 rs9876540 0 45162316 C T
3 rs4683055 0 45171167 C T
3 rs6441898 0 45221916 G A
3 rs2888432 0 45292244 T G
3 rs11719661 0 45367619 G A
3 rs6799789 0 45623809 T G
3 rs2742413 0 45725031 T G
3 rs13086080 0 45762725 C T
3 rs17213127 0 45798226 C T
3 rs10461016 0 45808701 T C
3 rs4327428 0 45809329 C A
3 rs758387 0 45813025 C T
3 rs2531748 0 45819837 C T
3 rs12488144 0 45831442 A C
3 rs13064991 0 45834811 G T
3 rs1520485 0 46644094 C T
3 rs7640056 0 46649700 A C
3 rs9861101 0 46692379 C T
3 rs9815362 0 46753976 C T
3 rs12715420 0 46952777 T C
3 rs4858833 0 47575568 C T
3 rs34591495 0 48644202 C T
3 rs7620081 0 51500591 T C
3 rs13099450 0 52013883 A G
3 rs352152 0 52210700 G T
3 rs1560333 0 53138254 G A
3 rs7615501 0 53175557 A G
3 rs9830114 0 53489090 C T
3 rs312480 0 53529140 G A
3 rs6763768 0 53537879 T C
3 rs3774443 0 53587089 C T
3 rs991818 0 53587519 A G
3 rs2359453 0 53592864 T C
3 rs17053186 0 53600137 C T
3 rs1401492 0 53680124 G A
3 rs17053501 0 53804489 C T
3 rs7617553 0 53813232 A G
3 rs9873127 0 54073300 C T
3 rs13095224 0 54074534 A G
3 rs1992965 0 54077726 C T
3 rs1375526 0 54164974 C T
3 rs7615581 0 54372609 G A
3 rs9811393 0 54379802 T G
3 rs4974360 0 54485016 A G
3 rs9654001 0 54486470 C T
3 rs6789236 0 54486790 T C
3 rs13322345 0 54550146 T C
3 rs7428777 0 54579051 G A
3 rs7627415 0 54585416 C A
3 rs6445703 0 54626332 C T
3 rs545517 0 54638547 C T
3 rs616788 0 54639209 T C
3 rs6445704 0 54639268 G A
3 rs7642067 0 54896342 A G
3 rs17054602 0 54984224 G T
3 rs3821656 0 55007718 T C
3 rs966656 0 55041318 G A
3 rs6445716 0 55208424 G A
3 rs6770519 0 55221542 C A
3 rs1461796 0 55224080 G A
3 rs716588 0 55267443 A G
3 rs4955840 0 55325605 T C
3 rs358817 0 55341143 A G
3 rs11706227 0 55496260 C T
3 rs6767040 0 55570952 C T
3 rs6794010 0 55615260 A G
3 rs7627969 0 55633742 A G
3 rs1994978 0 55719552 T G
3 rs4955865 0 55733390 C T
3 rs815443 0 55734822 C T
3 rs9311578 0 55801004 A G
3 rs17765780 0 55934415 C T
3 rs12494857 0 56409134 T C
3 rs969242 0 56430513 C T
3 rs2130881 0 56434215 G A
3 rs9812701 0 56497897 A G
3 rs1110866 0 56826324 A C
3 rs12638861 0 56843028 T G
3 rs11717281 0 56874376 C T
3 rs17057445 0 56949816 A G
3 rs17825630 0 56950055 A G
3 rs2873611 0 57071127 A G
3 rs4681944 0 57073070 G A
3 rs34116897 0 57797456 C T
3 rs11712410 0 57892031 T C
3 rs1982758 0 58549647 T C
3 rs2120577 0 58551800 C T
3 rs9860663 0 58591151 T C
3 rs11130663 0 58619173 T G
3 rs7620807 0 58634551 G T
3 rs7616579 0 58673232 A G
3 rs9843676 0 58691737 C T
3 rs4681901 0 58705874 C T
3 rs9818329 0 59048414 G A
3 rs1512828 0 59178030 T G
3 rs6414596 0 59323387 G A
3 rs12054029 0 59404816 G A
3 rs9841867 0 59407908 T C
3 rs10510808 0 59408242 C T
3 rs7628355 0 59409404 C A
3 rs17331297 0 59424696 T C
3 rs12628984 0 59424791 T C
3 rs12629522 0 59430783 C T
3 rs9883195 0 59460320 C A
3 rs10454231 0 59463037 G A
3 rs10510814 0 59535997 G A
3 rs9311717 0 59658825 C T
3 rs1868190 0 59701430 C T
3 rs167140 0 59754022 G A
3 rs780354 0 59772460 T G
3 rs534185 0 59789614 A C
3 rs6778206 0 59802813 G A
3 rs9864403 0 59889260 T C
3 rs6787894 0 59900251 G A
3 rs1825630 0 59902801 G A
3 rs3772453 0 59923514 T C
3 rs7612646 0 59996946 T C
3 rs3772509 0 59998714 A G
3 rs17061789 0 59999965 C T
3 rs17061792 0 60000052 C T
3 rs12636081 0 60013145 T G
3 rs9829623 0 60066360 C T
3 rs4679512 0 60093775 T C
3 rs17062321 0 60122156 C T
3 rs2064020 0 60138099 A C
3 rs17062405 0 60150819 G A
3 rs9849856 0 60270554 A G
3 rs9879860 0 60272317 T C
3 rs7644138 0 60298229 G A
3 rs4679531 0 60299260 G T
3 rs6778312 0 60341773 G A
3 rs6773303 0 60348977 G A
3 rs6773500 0 60349109 C A
3 rs965033 0 60349304 C T
3 rs970045 0 60349462 C T
3 rs13059601 0 60405004 C T
3 rs151743 0 60407864 C T
3 rs1447971 0 60465279 A G
3 rs410072 0 60472710 C T
3 rs242219 0 60479380 C T
3 rs10510850 0 60567102 C T
3 rs2682963 0 60571772 T C
3 rs13079016 0 60573681 A C
3 rs9826800 0 60573769 A C
3 rs9865739 0 60574546 C T
3 rs2049799 0 60576324 G A
3 rs1735471 0 60705025 G T
3 rs17627738 0 60720891 C T
3 rs6783059 0 60731999 A C
3 rs7612949 0 60744333 A G
3 rs2736744 0 60806310 A G
3 rs2736745 0 60806430 T C
3 rs2594140 0 60808405 A G
3 rs13070093 0 60939763 T C
3 rs7632682 0 60975380 G A
3 rs6763300 0 61052347 T G
3 rs7636568 0 61061362 A G
3 rs815701 0 61272046 G A
3 rs1901890 0 61277745 A G
3 rs11714700 0 61332071 G T
3 rs13067383 0 61357417 C T
3 rs1453754 0 61429785 C T
3 rs1317639 0 61569213 A G
3 rs4688649 0 61632170 A C
3 rs17670940 0 61639764 G T
3 rs7636402 0 61666047 G T
3 rs17627732 0 61772727 T C
3 rs2687147 0 61817359 T C
3 rs7630364 0 61901792 A G
3 rs1006588 0 61940856 G A
3 rs251039 0 61956588 A G
3 rs6445245 0 61987503 G T
3 rs9311837 0 62047076 T C
3 rs6445254 0 62048657 A G
3 rs6445255 0 62050279 T C
3 rs6784506 0 62098678 T C
3 rs880416 0 62108226 G A
3 rs7641268 0 62174532 A G
3 rs10510873 0 62206239 T C
3 rs1528192 0 62352659 A G
3 rs17066359 0 62369592 G A
3 rs1979673 0 62371558 A G
3 rs1528197 0 62404892 T C
3 rs6445273 0 62451935 T C
3 rs2659467 0 62571037 G A
3 rs3411 0 62574188 T C
3 rs861303 0 62574621 A G
3 rs17066673 0 62578336 C T
3 rs833635 0 62588619 G A
3 rs1237030 0 62623923 A G
3 rs7633623 0 62640221 C T
3 rs10510882 0 62645954 T C
3 rs13077848 0 62802226 A C
3 rs7634212 0 62881272 A G
3 rs17358923 0 62883050 G T
3 rs1992192 0 62883380 T C
3 rs17360047 0 62948246 C T
3 rs9854179 0 63143707 C A
3 rs9829040 0 63251670 A G
3 rs17068247 0 63315687 A G
3 rs2887097 0 63396603 C A
3 rs13316595 0 63400081 T C
3 rs1403700 0 63415195 A G
3 rs17394121 0 63415387 C T
3 rs6766009 0 63437107 A G
3 rs6806334 0 63437858 T C
3 rs13086978 0 63498876 C T
3 rs11708840 0 63504600 C T
3 rs11918416 0 63505191 C T
3 rs6764278 0 63665132 C T
3 rs17699988 0 63752269 T C
3 rs7621907 0 64092217 A G
3 rs11714038 0 64134120 C T
3 rs704404 0 64242106 G T
3 rs864089 0 64244118 A G
3 rs704416 0 64251390 A G
3 rs704425 0 64292447 A G
3 rs9843992 0 64329817 T C
3 rs733316 0 64344544 G A
3 rs6445403 0 64422803 G A
3 rs6787443 0 64472243 C A
3 rs4591504 0 64475164 A G
3 rs2371358 0 64478133 C T
3 rs13088425 0 64485040 A G
3 rs17724728 0 64486041 C T
3 rs6445410 0 64538789 T G
3 rs9311896 0 64539775 C T
3 rs7632802 0 64627752 C T
3 rs4371513 0 64634578 A G
3 rs4605539 0 64634736 C T
3 rs9836710 0 64650996 A G
3 rs11929329 0 64677505 C T
3 rs11712727 0 64710021 C A
3 rs13075154 0 64789111 C T
3 rs793299 0 64861470 G A
3 rs1077953 0 64941603 C T
3 rs6797402 0 65077476 A G
3 rs11914286 0 65159808 A G
3 rs17415670 0 65251311 A G
3 rs12638637 0 65258935 A G
3 rs9875914 0 65271254 A C
3 rs9876518 0 65271571 C T
3 rs4688558 0 65296020 A G
3 rs9832005 0 65317569 G A
3 rs17031792 0 65322335 C T
3 rs12633114 0 65328946 A G
3 rs11708083 0 65345028 G A
3 rs2371948 0 65362797 G A
3 rs6778911 0 65406253 C T
3 rs9837844 0 65414719 G T
3 rs17430709 0 65489584 T G
3 rs4408825 0 65581480 T C
3 rs13326145 0 65582041 C T
3 rs2062475 0 65721857 C A
3 rs13063316 0 65774722 G A
3 rs9814172 0 65775478 G A
3 rs2643723 0 65796628 C T
3 rs17295791 0 65801606 T C
3 rs17073937 0 65821701 A G
3 rs7638342 0 65822747 T C
3 rs11919056 0 65990790 G T
3 rs28433140 0 66061727 A C
3 rs28534383 0 66139937 T C
3 rs6549120 0 66507442 G A
3 rs7612441 0 66648162 C T
3 rs11711551 0 66697961 A G
3 rs1001763 0 66699668 G A
3 rs6803411 0 66740282 C T
3 rs13078632 0 67059553 A G
3 rs13086666 0 67078548 A C
3 rs9825439 0 67271303 T C
3 rs9874171 0 67297481 A G
3 rs13084679 0 67300424 G T
3 rs13095630 0 67328279 A G
3 rs7611269 0 67336952 A G
3 rs2101566 0 67430355 C T
3 rs4132748 0 67455803 G A
3 rs6788383 0 67527259 T C
3 rs12630694 0 67537884 A G
3 rs2167180 0 67681107 A C
3 rs6779419 0 67740402 C T
3 rs2125812 0 67799690 C T
3 rs6548756 0 67802866 T C
3 rs4331688 0 67833749 T G
3 rs7618552 0 67922346 T G
3 rs6771678 0 68283196 G A
3 rs1491722 0 68286023 G A
3 rs1032376 0 68317975 C T
3 rs9826468 0 68320679 G A
3 rs17231705 0 68332557 A G
3 rs17043602 0 68334875 C T
3 rs9837363 0 68336119 C T
3 rs4855489 0 68569440 C T
3 rs17047811 0 68583643 T C
3 rs3828366 0 68587884 A C
3 rs7628996 0 69019978 T C
3 rs10489 0 69151152 C A
3 rs9840469 0 69274314 C T
3 rs9985329 0 69422396 G A
3 rs2128972 0 69427512 T C
3 rs2200247 0 69430007 A G
3 rs4855413 0 69600854 C T
3 rs1427430 0 69755567 G T
3 rs17006409 0 69774391 T G
3 rs6794315 0 69783567 C T
3 rs1427421 0 69787714 C T
3 rs17006578 0 69934331 A G
3 rs6809108 0 70044334 C T
3 rs8180009 0 70283132 T C
3 rs6790613 0 70285244 A C
3 rs1546734 0 70286279 G A
3 rs9681907 0 70323379 T C
3 rs2320474 0 70327250 T C
3 rs810912 0 70410209 G A
3 rs9831386 0 70444705 G A
3 rs9825323 0 70446896 C A
3 rs11708540 0 70593081 G A
3 rs6762974 0 70595849 A G
3 rs6768948 0 71048229 G A
3 rs10084728 0 71212990 T C
3 rs2037474 0 71247304 T C
3 rs17008392 0 71291620 A G
3 rs2280518 0 71318993 C T
3 rs17655393 0 71347176 T G
3 rs17008474 0 71349375 C T
3 rs9310213 0 71437594 A G
3 rs10511018 0 71474696 C T
3 rs7612407 0 71687308 G A
3 rs704264 0 71700507 A C
3 rs11710870 0 71704119 G A
3 rs13077861 0 71708437 C T
3 rs6767160 0 71741068 T C
3 rs4423732 0 71743681 G A
3 rs10779992 0 71829914 T C
3 rs1316318 0 71865640 A C
3 rs10514728 0 71868169 G A
3 rs11721051 0 71872388 C T
3 rs6770667 0 71873579 G A
3 rs11921763 0 71930263 T C
3 rs4677062 0 71980438 C T
3 rs7631897 0 71980643 G A
3 rs7642104 0 72000714 T C
3 rs4234152 0 72003089 A G
3 rs7646485 0 72163161 G A
3 rs7629471 0 72179475 G T
3 rs6549445 0 72207045 G T
3 rs11707718 0 72224748 C T
3 rs13065721 0 72225773 A G
3 rs11720697 0 72248600 A G
3 rs6789965 0 72251412 G A
3 rs4131907 0 72256315 G A
3 rs7432938 0 72263880 A G
3 rs4676868 0 72302917 G A
3 rs11928668 0 72322710 G A
3 rs9858942 0 72326691 C T
3 rs7642076 0 72329337 C T
3 rs4677136 0 72336095 T C
3 rs6798001 0 72380757 A C
3 rs9883587 0 72383495 A G
3 rs6549457 0 72511359 A G
3 rs2028241 0 72512902 T C
3 rs4074154 0 72558999 T C
3 rs2874805 0 72638400 C T
3 rs6810278 0 72639229 C T
3 rs17677643 0 72639769 C T
3 rs7644890 0 72682269 A G
3 rs923572 0 72697011 T C
3 rs13070902 0 72700181 C T
3 rs1565471 0 72736592 A G
3 rs6807627 0 72939767 C T
3 rs11916160 0 73168351 G A
3 rs9850430 0 73237729 A C
3 rs11719409 0 73238693 A G
3 rs6775039 0 73241653 A G
3 rs12633844 0 73303979 G A
3 rs9826546 0 73388946 A G
3 rs11128329 0 73411670 C T
3 rs3905755 0 73412599 T C
3 rs9816862 0 73459773 T C
3 rs17011123 0 73480230 G A
3 rs3855577 0 73527986 C T
3 rs4622849 0 73805967 G A
3 rs17011531 0 73812978 A C
3 rs17706958 0 73837141 C T
3 rs13070417 0 73853704 A G
3 rs291484 0 73877349 C T
3 rs17759315 0 73913622 T C
3 rs1866929 0 73915047 A G
3 rs4677364 0 73929888 C T
3 rs1852378 0 73958239 C T
3 rs17709608 0 73965145 C T
3 rs6549573 0 73982358 G T
3 rs6771004 0 74034341 A C
3 rs11716019 0 74059816 C T
3 rs1569000 0 74096374 A G
3 rs9990068 0 74098901 C T
3 rs7645365 0 74109475 C T
3 rs4234186 0 74266309 A C
3 rs516329 0 74312218 A G
3 rs541653 0 74321141 T C
3 rs17650372 0 74332837 A C
3 rs507833 0 74358189 T C
3 rs677171 0 74371936 T C
3 rs479652 0 74380566 T C
3 rs7635421 0 74523135 G A
3 rs9814680 0 75283711 A G
3 rs6768580 0 75374095 C T
3 rs6549726 0 75392157 A G
3 rs4677005 0 75428675 C T
3 rs6793001 0 75453100 G A
3 rs6778360 0 76110123 T G
3 rs9815763 0 76144252 T C
3 rs7643807 0 76154084 A G
3 rs6549833 0 76158661 C T
3 rs9817359 0 76473163 A G
3 rs13063821 0 76490030 A C
3 rs17014431 0 76639128 A C
3 rs17014723 0 76853328 G T
3 rs3911526 0 76910935 A G
3 rs7433861 0 76917552 A G
3 rs1166972 0 76917601 G A
3 rs4585239 0 77026208 A C
3 rs6548470 0 77026968 G A
3 rs6762489 0 77069799 G A
3 rs11712939 0 77102870 A G
3 rs9816491 0 77138278 A G
3 rs4624600 0 77151787 A G
3 rs6785747 0 77169971 A G
3 rs6548506 0 77439564 G A
3 rs9840819 0 77503498 G A
3 rs7651943 0 77507524 C T
3 rs9881868 0 77763258 C T
3 rs4443127 0 78663949 C T
3 rs17379690 0 79024541 T G
3 rs6766522 0 79077887 G A
3 rs1461612 0 81398154 C A
3 rs6781602 0 81414970 T C
3 rs1461616 0 81420196 A C
3 rs275360 0 81427818 C T
3 rs6802544 0 81428061 A G
3 rs7644264 0 82011680 C T
3 rs17019967 0 82675810 G A
3 rs1032554 0 82853590 G A
3 rs9861650 0 87407246 T C
3 rs17025198 0 88001713 G A
3 rs6788125 0 88107179 T C
3 rs9290220 0 94204870 C T
3 rs13067306 0 94243713 G A
3 rs17383280 0 94918524 G A
3 rs7615218 0 95773241 C T
3 rs1901874 0 95889438 T G
3 rs1514422 0 96078864 C T
3 rs12497820 0 96125199 A G
3 rs2317606 0 96932303 T C
3 rs1545127 0 97315448 A G
3 rs301931 0 97350763 A G
3 rs10222570 0 97355029 C T
3 rs301937 0 97359037 G T
3 rs301960 0 97381406 G A
3 rs6780855 0 97704434 C A
3 rs1688377 0 97721745 G A
3 rs1352891 0 97784175 A C
3 rs12054461 0 97799624 A G
3 rs4518168 0 97806616 A G
3 rs10935405 0 98208873 A G
3 rs13069468 0 98272751 T C
3 rs9283596 0 98297937 A G
3 rs11918855 0 98386666 A G
3 rs1404100 0 98790767 A G
3 rs16840545 0 98796057 C T
3 rs9871288 0 99038331 C T
3 rs7615723 0 99043024 T C
3 rs13096852 0 99909642 A G
3 rs17395659 0 100014606 G A
3 rs12632235 0 100536284 C T
3 rs9840549 0 100550650 A G
3 rs973309 0 100591006 T C
3 rs12494609 0 100592709 T C
3 rs9863850 0 100593266 A G
3 rs9881220 0 100799213 G A
3 rs1349202 0 100809267 C T
3 rs10470492 0 100841396 G A
3 rs2625289 0 101504624 G T
3 rs7644388 0 101556546 C T
3 rs9881690 0 101663317 A G
3 rs1828669 0 101670259 G A
3 rs1707574 0 101671755 C T
3 rs6441644 0 101808006 A G
3 rs7645815 0 101810454 T C
3 rs6810085 0 101841161 G A
3 rs6801429 0 101900270 T C
3 rs4683874 0 101901465 C T
3 rs13082870 0 101943151 T C
3 rs11720464 0 101968917 A G
3 rs9875063 0 102364297 A G
3 rs3849511 0 102651023 T G
3 rs17779020 0 102690992 T C
3 rs1492885 0 103011287 A G
3 rs1994818 0 103026304 C T
3 rs6788478 0 103079255 A G
3 rs11706808 0 103088982 G T
3 rs6792532 0 103089635 C T
3 rs9819225 0 103089936 G A
3 rs2063485 0 103348699 C T
3 rs1900678 0 103698105 A G
3 rs2398945 0 103719786 C T
3 rs6808622 0 103722343 A G
3 rs2398996 0 104032299 G T
3 rs17435554 0 104106742 C T
3 rs9823032 0 104110851 C T
3 rs9848147 0 104111719 G T
3 rs1946726 0 104580647 G T
3 rs1436339 0 104595269 A G
3 rs16850895 0 104869888 A G
3 rs9880693 0 104878270 C T
3 rs11708894 0 104966715 G T
3 rs952365 0 104981251 C T
3 rs9683082 0 104986735 C A
3 rs1157 0 105295461 C T
3 rs620165 0 105300908 G A
3 rs6778668 0 105301006 A G
3 rs2053627 0 105304484 A G
3 rs1867427 0 105337398 A G
3 rs894932 0 105338346 C T
3 rs1978973 0 105341214 C T
3 rs7650120 0 105369607 A G
3 rs2455881 0 105663687 G A
3 rs6805603 0 105670160 G A
3 rs6781481 0 105693298 A C
3 rs2618316 0 105695304 C T
3 rs16852060 0 105841011 T C
3 rs6437662 0 106063963 T C
3 rs1445059 0 106159948 C T
3 rs920937 0 106288013 G T
3 rs747451 0 106328940 T C
3 rs7626568 0 106335082 C T
3 rs2895313 0 106335897 A G
3 rs4456895 0 106364831 T C
3 rs2895315 0 106393843 T G
3 rs7644333 0 106416840 A G
3 rs9837471 0 106419208 A G
3 rs6774396 0 106421617 G A
3 rs2399114 0 106421910 T C
3 rs11713414 0 106423903 T C
3 rs6437717 0 106693307 T C
3 rs9867707 0 106907345 C T
3 rs7430092 0 106922747 T C
3 rs1881309 0 106925898 A G
3 rs709543 0 107073105 A G
3 rs1426954 0 107223736 T C
3 rs697957 0 107707753 G T
3 rs7649924 0 107720888 A G
3 rs709448 0 107721902 T C
3 rs696375 0 107732083 G A
3 rs9816026 0 107785020 A G
3 rs2290055 0 108549720 A C
3 rs9879707 0 108580778 G A
3 rs16854924 0 108633078 T C
3 rs10933973 0 108634973 A C
3 rs9845098 0 108635099 C T
3 rs2715689 0 108637430 A C
3 rs2699972 0 108973465 C A
3 rs1163380 0 108978877 C T
3 rs1163391 0 108982704 C T
3 rs9857002 0 109002114 A C
3 rs16844893 0 109068774 A G
3 rs1915337 0 109496029 G A
3 rs11719237 0 109503273 T C
3 rs694022 0 109510473 A G
3 rs619878 0 109677974 T C
3 rs7631884 0 109956216 T C
3 rs9848886 0 110088488 C T
3 rs13099844 0 110091627 C T
3 rs11925026 0 110453270 A G
3 rs16857218 0 110493936 A G
3 rs9873710 0 110494308 T C
3 rs10511288 0 110512771 A C
3 rs7623847 0 110918671 A G
3 rs4682242 0 110929245 A C
3 rs1355767 0 111416310 C T
3 rs774754 0 111725434 A C
3 rs2399426 0 112094289 T G
3 rs4290780 0 112335039 A G
3 rs981181 0 112353238 A C
3 rs9813571 0 112481231 A C
3 rs7648520 0 112501790 T C
3 rs16860236 0 112642209 C A
3 rs1920082 0 112814706 T C
3 rs10934223 0 112878536 A G
3 rs6770031 0 112893640 A G
3 rs9288979 0 112933975 G T
3 rs904627 0 112938646 G A
3 rs6769798 0 112951348 A G
3 rs6808932 0 113309149 A C
3 rs13070953 0 113318748 A G
3 rs3773688 0 113321199 C T
3 rs3732797 0 113323787 C T
3 rs2632245 0 113620344 T C
3 rs17666485 0 113646751 C T
3 rs10934251 0 113826308 A G
3 rs7653787 0 113939244 T C
3 rs2693045 0 114004375 A G
3 rs4682534 0 114034098 C T
3 rs2693039 0 114055355 G A
3 rs16822883 0 114246048 A G
3 rs2953676 0 114283252 A G
3 rs9820958 0 114353168 G A
3 rs1499946 0 115205520 G A
3 rs10446272 0 115231715 T C
3 rs937542 0 115237226 A G
3 rs16823817 0 115239407 A C
3 rs6785900 0 115240189 A G
3 rs11919820 0 115287554 G A
3 rs7611310 0 115297103 C T
3 rs10934299 0 115301990 C T
3 rs736884 0 115306577 T C
3 rs6806885 0 115340985 T G
3 rs11922043 0 115347676 A G
3 rs2067703 0 115403818 G A
3 rs283374 0 115406086 G A
3 rs9858175 0 115407784 G A
3 rs14360 0 115440007 T G
3 rs7638530 0 115441608 A G
3 rs10511351 0 115594175 A G
3 rs2724466 0 115602492 G A
3 rs17712069 0 115605955 T G
3 rs4640557 0 115644194 T C
3 rs7632246 0 115677750 A C
3 rs9849995 0 115679228 T C
3 rs16824395 0 115740719 A G
3 rs4831124 0 115945873 T C
3 rs10428159 0 116349916 C T
3 rs2867833 0 116378627 A G
3 rs6773550 0 116442326 T C
3 rs4831156 0 116444174 A G
3 rs7614031 0 116574642 A G
3 rs1009215 0 116673914 G A
3 rs7642132 0 116717099 C A
3 rs6801409 0 116771107 G A
3 rs4101568 0 116795417 C T
3 rs1402625 0 116795942 C T
3 rs9842731 0 116799394 C T
3 rs7637468 0 116828715 A G
3 rs7633227 0 116830612 T C
3 rs1357103 0 116839289 A G
3 rs9846104 0 116839982 C T
3 rs9844832 0 116845163 A C
3 rs938111 0 116847881 A C
3 rs13077308 0 116896629 A C
3 rs1513171 0 117010780 A C
3 rs9815346 0 117017795 A G
3 rs6800555 0 117045006 C T
3 rs4073041 0 117146882 A G
3 rs16826914 0 117152802 C A
3 rs16827045 0 117208691 C T
3 rs1676232 0 117234839 A G
3 rs2937670 0 117237561 T G
3 rs2927287 0 117237625 T C
3 rs6792959 0 117238369 T C
3 rs17281325 0 117995184 A G
3 rs12486432 0 117998391 A G
3 rs6769257 0 118401982 C T
3 rs6765745 0 118408200 A G
3 rs7610551 0 118525556 G A
3 rs10934483 0 118865609 C T
3 rs4077930 0 118865970 C T
3 rs6783216 0 118876771 T C
3 rs9814507 0 118901013 C T
3 rs4455314 0 118902844 T C
3 rs12107009 0 118903100 C T
3 rs4687998 0 119090325 A G
3 rs17203069 0 119095812 A G
3 rs9837853 0 119099049 A G
3 rs527004 0 119269112 C T
3 rs6807532 0 119274841 C T
3 rs1485331 0 119300655 A G
3 rs579809 0 119334330 G T
3 rs2280580 0 119347400 A G
3 rs1403527 0 119506880 C A
3 rs6799005 0 120127340 C T
3 rs805009 0 120280776 A G
3 rs13082232 0 120464899 G A
3 rs12629908 0 120522716 G A
3 rs7612901 0 120561365 A G
3 rs616966 0 121280791 A G
3 rs13065635 0 121302410 G T
3 rs1464099 0 121324643 T C
3 rs9869689 0 121326676 C T
3 rs12489988 0 121723700 G A
3 rs1915087 0 121838791 T C
3 rs937625 0 121971512 T G
3 rs7647405 0 122000241 C T
3 rs12491981 0 122057873 T C
3 rs2332285 0 122288210 A G
3 rs4677965 0 122343439 A C
3 rs13094003 0 122680141 A G
3 rs12635724 0 122683207 C T
3 rs13074864 0 122754753 C T
3 rs2877681 0 122760119 C A
3 rs12485921 0 122775487 G T
3 rs2589596 0 122828749 G A
3 rs9877911 0 122853965 T C
3 rs920899 0 122858671 T C
3 rs17361324 0 123131254 C T
3 rs9847700 0 123152942 G T
3 rs9861395 0 123196692 C T
3 rs7641248 0 123426984 C T
3 rs4678060 0 123516240 C T
3 rs6770339 0 123704039 T G
3 rs4679166 0 124635512 C T
3 rs4679394 0 124646837 A G
3 rs1969056 0 124665328 T C
3 rs6793951 0 124672358 C T
3 rs7626291 0 124757777 T C
3 rs2788462 0 124820293 A G
3 rs13325275 0 124820470 G A
3 rs816341 0 124915818 A G
3 rs13074986 0 125079521 C T
3 rs9848399 0 125205106 A G
3 rs9827398 0 125481779 A G
3 rs16837178 0 125872293 G A
3 rs4234274 0 125875579 A C
3 rs4646703 0 125876862 A G
3 rs731221 0 125992478 A G
3 rs747037 0 125993159 G T
3 rs9865702 0 126092351 T C
3 rs9864977 0 126101047 C T
3 rs2280677 0 126113127 A G
3 rs1055451 0 126155325 C T
3 rs17691268 0 126189549 G A
3 rs708907 0 126211946 G A
3 rs4679325 0 126741478 C T
3 rs4234280 0 126778239 G T
3 rs9810372 0 126800773 A G
3 rs10934803 0 126805061 G A
3 rs9846308 0 126928634 T C
3 rs7627270 0 127068225 G A
3 rs9990353 0 127068660 G T
3 rs2358545 0 127071136 C T
3 rs2358544 0 127077801 A G
3 rs7428297 0 127078340 C T
3 rs16826716 0 127445938 C T
3 rs6787155 0 127463608 A C
3 rs7653663 0 127475626 G A
3 rs608318 0 127484757 A C
3 rs13066225 0 127491331 G A
3 rs11926127 0 127594748 A G
3 rs4577421 0 127611229 C T
3 rs6439093 0 127618032 T G
3 rs16839675 0 127694583 C T
3 rs2981026 0 128182074 G A
3 rs10934856 0 128192862 C T
3 rs12495912 0 128281563 T C
3 rs4634140 0 128424456 C T
3 rs9810890 0 128652553 C T
3 rs4927943 0 128979008 G A
3 rs6439168 0 129050943 A G
3 rs4688850 0 129170305 C T
3 rs2670898 0 129698175 A G
3 rs9853619 0 130024270 T C
3 rs7609940 0 130048207 T C
3 rs6795367 0 130244120 A G
3 rs6789666 0 130559316 C T
3 rs10428246 0 130768474 C T
3 rs9289391 0 131239070 G A
3 rs9942077 0 131251079 T C
3 rs4241351 0 131254432 T G
3 rs6766639 0 131372608 T C
3 rs9822908 0 131374290 G T
3 rs9861011 0 131374802 A G
3 rs7637944 0 131429611 G T
3 rs7429462 0 131443898 A G
3 rs17294121 0 131445951 A G
3 rs1381083 0 131689596 A G
3 rs13074860 0 131835569 C T
3 rs11927890 0 132002082 A G
3 rs309978 0 132029353 C A
3 rs309995 0 132076150 C T
3 rs9877018 0 132361596 G A
3 rs16840309 0 133109606 T C
3 rs1197312 0 133125713 G T
3 rs17365742 0 133130469 A G
3 rs13073286 0 133143318 G A
3 rs13095648 0 133236819 C T
3 rs13059279 0 133241106 C T
3 rs7647249 0 133245961 T C
3 rs11706487 0 133250747 T C
3 rs12630919 0 133252369 C T
3 rs4428180 0 133466374 A G
3 rs6806081 0 133532054 G A
3 rs6763132 0 133644169 C T
3 rs7623757 0 133644893 A G
3 rs11915399 0 133649908 C T
3 rs3924290 0 133699345 A G
3 rs7627477 0 133704165 T C
3 rs4331673 0 133709523 C A
3 rs4854785 0 133717948 C T
3 rs7625035 0 133727866 A G
3 rs12185973 0 133995154 G A
3 rs12630508 0 134013685 C T
3 rs9821505 0 134270886 A C
3 rs10935125 0 134402587 C T
3 rs16842240 0 134619724 C A
3 rs1515360 0 134622297 C T
3 rs36221 0 134624640 C T
3 rs40347 0 134733516 A C
3 rs36037 0 134753629 G T
3 rs6793611 0 134763517 A G
3 rs959562 0 134805772 C T
3 rs6764345 0 134815392 T C
3 rs1501219 0 134891032 G A
3 rs2270881 0 134920306 G A
3 rs16842829 0 134944521 G A
3 rs9864846 0 135232994 G A
3 rs4894303 0 135286419 C T
3 rs6785912 0 135288025 C T
3 rs11922097 0 135447944 A G
3 rs1447600 0 135457984 A G
3 rs12630965 0 137282985 T C
3 rs959177 0 137292798 C T
3 rs9851498 0 137363976 C T
3 rs6777144 0 137367809 C T
3 rs1442583 0 137511135 G A
3 rs922688 0 137771152 A G
3 rs7612622 0 137979007 C T
3 rs470678 0 138348081 G A
3 rs3892677 0 138981318 C T
3 rs10935317 0 139026525 C A
3 rs6764916 0 139027710 G A
3 rs6781671 0 139030783 G A
3 rs17336118 0 139611392 G A
3 rs4683795 0 139782290 A G
3 rs4568079 0 139832841 A G
3 rs2882429 0 139835865 A G
3 rs2350498 0 139835921 C T
3 rs6776629 0 139887425 A G
3 rs9289600 0 139890882 G A
3 rs7610536 0 139940965 A G
3 rs11915085 0 140089029 T C
3 rs4683829 0 140103136 C T
3 rs7627814 0 140435469 A G
3 rs7614592 0 140863405 C T
3 rs1533130 0 140907784 A G
3 rs9880195 0 141003094 C T
3 rs6779015 0 141007003 G T
3 rs4683401 0 141022270 C T
3 rs12630390 0 141030543 G A
3 rs1983234 0 141049791 A G
3 rs295301 0 141338641 A G
3 rs295302 0 141338997 A C
3 rs2131494 0 141371399 A G
3 rs868767 0 141377330 A G
3 rs1122929 0 141400107 T G
3 rs925861 0 141404210 C T
3 rs12485563 0 141405708 C T
3 rs9842908 0 141428857 A C
3 rs4683630 0 141563276 A G
3 rs12107859 0 141564786 C T
3 rs13067957 0 141889009 T G
3 rs9841007 0 142541687 T C
3 rs7624783 0 142564853 A G
3 rs16852846 0 142647219 A G
3 rs2270768 0 142670616 A G
3 rs9844683 0 142672769 T C
3 rs7627815 0 142955429 C T
3 rs961413 0 142962075 A G
3 rs11712677 0 142964700 A G
3 rs1992426 0 142982422 T C
3 rs9757063 0 142982930 T C
3 rs3796229 0 142984522 G A
3 rs1046706 0 142985100 T G
3 rs6786757 0 143009413 A G
3 rs3860228 0 143145568 A G
3 rs11923950 0 143160538 G T
3 rs12496742 0 143163868 G A
3 rs1875463 0 143165502 A G
3 rs13061355 0 143354691 G T
3 rs9862274 0 143355137 C A
3 rs12152544 0 143367794 T C
3 rs6774032 0 143419181 T C
3 rs7645701 0 143442774 G A
3 rs7645841 0 143443103 C A
3 rs6763423 0 143445815 A G
3 rs9829503 0 143447722 C T
3 rs17591646 0 143464437 C T
3 rs5025389 0 143488471 C T
3 rs16854267 0 143493643 A G
3 rs1868182 0 143526787 G A
3 rs10935504 0 143707802 C T
3 rs10513242 0 144173107 G A
3 rs1151564 0 144407872 G T
3 rs7615606 0 144496334 T G
3 rs1356527 0 144598331 T G
3 rs7622285 0 144884332 G A
3 rs12493808 0 144896643 A C
3 rs6764100 0 145464550 C T
3 rs9875815 0 145517239 C T
3 rs13062906 0 145662227 A C
3 rs6763296 0 145709314 T C
3 rs993521 0 145758307 G T
3 rs16857999 0 145905301 T G
3 rs7628805 0 145905391 C A
3 rs3749281 0 145911164 G A
3 rs1512903 0 145912548 T C
3 rs7612740 0 146221640 T C
3 rs343317 0 146236161 T C
3 rs9822212 0 146325770 T C
3 rs12152233 0 146507727 T C
3 rs1464446 0 146601295 A C
3 rs1502122 0 146722198 A G
3 rs11715829 0 146957166 T C
3 rs12496794 0 146964828 C T
3 rs16859608 0 147360072 A C
3 rs10513322 0 147361337 T G
3 rs2319336 0 147362266 A G
3 rs7648040 0 147368880 C T
3 rs2873943 0 147403067 C T
3 rs12639104 0 147417621 C A
3 rs10513320 0 147472375 C T
3 rs937780 0 147484611 G A
3 rs11928247 0 147492839 C T
3 rs9829326 0 147494512 A C
3 rs2873925 0 147494530 A G
3 rs11922072 0 147536474 A G
3 rs7613691 0 147653591 A G
3 rs4681391 0 147675554 G A
3 rs11708371 0 147681840 A G
3 rs6771140 0 147704388 C T
3 rs897666 0 147935700 A G
3 rs6771516 0 147943603 G A
3 rs4578991 0 147987077 T C
3 rs1522940 0 148315687 C A
3 rs6803324 0 148335030 C T
3 rs182146 0 148344572 T C
3 rs275690 0 148345526 C T
3 rs7617587 0 148375111 C T
3 rs11717064 0 148548024 G A
3 rs4144706 0 148549835 A G
3 rs9842791 0 148551733 A G
3 rs7639856 0 148558051 A G
3 rs7623208 0 148631606 G T
3 rs9289775 0 148636416 C T
3 rs34228141 0 148891364 G A
3 rs16861588 0 148896820 A G
3 rs7623663 0 148941958 G T
3 rs7624706 0 148967335 C T
3 rs7613093 0 148988153 G A
3 rs6788873 0 149000201 C T
3 rs6783464 0 149014143 C T
3 rs2030612 0 149014360 C T
3 rs2291603 0 149042363 G T
3 rs11916903 0 149061297 G T
3 rs12638370 0 149122161 G A
3 rs1574462 0 149144558 G A
3 rs6440611 0 149152329 A G
3 rs16862004 0 149289808 G A
3 rs1344817 0 149302530 C T
3 rs7626565 0 149308504 G A
3 rs1055153 0 149374873 G T
3 rs7610425 0 149485293 C T
3 rs1979425 0 149779984 C T
3 rs1994374 0 149780516 C T
3 rs4681194 0 149788430 C T
3 rs2046542 0 149832485 G A
3 rs6440662 0 149979591 G A
3 rs11718906 0 149995170 G A
3 rs9834687 0 150029924 C T
3 rs1901099 0 150047765 A G
3 rs7638277 0 150243878 A G
3 rs12695959 0 150367481 A C
3 rs6809409 0 150379145 C T
3 rs6808787 0 150384307 G A
3 rs6440691 0 150384807 G T
3 rs1520818 0 150452545 C T
3 rs11717897 0 150478018 G A
3 rs1220472 0 150510292 G T
3 rs6768306 0 150527120 C T
3 rs2037409 0 150582992 T C
3 rs574445 0 150594685 C T
3 rs4680029 0 150606263 G T
3 rs628383 0 150609925 G A
3 rs9289825 0 150622980 G A
3 rs1000079 0 150625775 C T
3 rs2061201 0 150632774 A G
3 rs16863118 0 150697208 C T
3 rs9840169 0 150721400 C T
3 rs6766361 0 150745041 A C
3 rs358966 0 150783142 T C
3 rs2870518 0 150945243 T C
3 rs16863374 0 151132206 G A
3 rs3821665 0 151133816 G A
3 rs9289851 0 151320010 C T
3 rs7616331 0 151323327 C T
3 rs16863517 0 151333454 C T
3 rs4680575 0 151345293 C T
3 rs6763405 0 151589418 A G
3 rs9831800 0 151900862 G T
3 rs11925597 0 152285415 T C
3 rs6763988 0 152567908 C A
3 rs9823698 0 152665425 G A
3 rs971385 0 153017762 G A
3 rs1507157 0 153060454 C T
3 rs6778736 0 153220021 A G
3 rs1881955 0 153221215 G A
3 rs6440892 0 153252942 A G
3 rs10049379 0 153256247 A G
3 rs3846078 0 153392603 G A
3 rs9879759 0 153404708 T C
3 rs4679735 0 154172230 C T
3 rs7629959 0 154449684 C A
3 rs6803413 0 154496091 G A
3 rs16824330 0 154548410 A G
3 rs1525865 0 154681770 T C
3 rs7623854 0 154719349 T C
3 rs16824513 0 154737184 T G
3 rs13326335 0 154739536 C T
3 rs9829757 0 154800995 C T
3 rs2196521 0 154812638 T C
3 rs9834487 0 154821348 G A
3 rs1436631 0 154824652 C T
3 rs10935998 0 154830469 G A
3 rs2016846 0 154858689 G T
3 rs3821719 0 154863088 C T
3 rs701109 0 154898407 G A
3 rs1385482 0 154980236 T C
3 rs1025341 0 155548882 G T
3 rs9808909 0 155707094 G A
3 rs11942835 0 155913651 A G
3 rs997876 0 156150082 C T
3 rs7648656 0 156182956 A G
3 rs17239426 0 156234773 T C
3 rs17380954 0 156505106 G A
3 rs2128535 0 156789192 T C
3 rs35649103 0 156812581 A G
3 rs16827657 0 157163635 C T
3 rs11928144 0 157283248 C T
3 rs9834772 0 157290908 G T
3 rs7649021 0 157292403 C T
3 rs9289992 0 157435503 T G
3 rs1875689 0 158681384 C T
3 rs1387696 0 159245263 A G
3 rs2196619 0 159252752 C A
3 rs11710258 0 159269142 G A
3 rs9827448 0 159351238 C T
3 rs719070 0 159477493 G A
3 rs6785153 0 159613455 T G
3 rs2243133 0 159712273 C T
3 rs9819482 0 160210802 A G
3 rs4635753 0 160359711 G A
3 rs6800515 0 161071947 A G
3 rs1583563 0 161556214 A C
3 rs11707244 0 161616585 C T
3 rs722711 0 161620429 G A
3 rs2405046 0 161625084 C T
3 rs1352913 0 161678110 G T
3 rs9823100 0 161913373 C T
3 rs9811637 0 163242030 G T
3 rs6764070 0 163366652 C T
3 rs7634506 0 163535387 G A
3 rs4855182 0 164200220 G A
3 rs12494164 0 164967758 A C
3 rs4452350 0 165219707 G T
3 rs11928838 0 165435695 G A
3 rs17662011 0 165868939 A C
3 rs11924406 0 165931222 T C
3 rs2863837 0 166444743 C T
3 rs13060971 0 167105744 G A
3 rs6791262 0 167253580 C T
3 rs1522379 0 167775964 A C
3 rs1522380 0 167783178 A G
3 rs2053021 0 168254003 A G
3 rs3853728 0 168266180 G T
3 rs13091735 0 168267259 G A
3 rs7630157 0 168314500 A C
3 rs6766202 0 168338128 T C
3 rs17736747 0 168341985 A G
3 rs678690 0 168546914 A G
3 rs986738 0 168595470 T C
3 rs4565022 0 168615125 G A
3 rs2111082 0 168820427 G A
3 rs7633965 0 168864643 C A
3 rs784281 0 168962600 T C
3 rs6444848 0 168982572 C A
3 rs4955642 0 168983547 A G
3 rs987254 0 168983985 G T
3 rs12632175 0 169035053 T C
3 rs17559919 0 169183443 A G
3 rs6809660 0 169192040 C T
3 rs6797464 0 169213559 G A
3 rs721808 0 169274648 G A
3 rs7625357 0 169347832 C T
3 rs9874200 0 169379797 T C
3 rs6444929 0 170150076 T C
3 rs1035298 0 170160493 T C
3 rs6789670 0 170166138 T C
3 rs9862393 0 170377367 C T
3 rs9681556 0 170767302 A G
3 rs4133045 0 170769171 A G
3 rs16856044 0 170964909 G T
3 rs4894425 0 171091495 A G
3 rs882172 0 171100675 C T
3 rs10936684 0 171130793 A G
3 rs6444987 0 171146626 C T
3 rs1491664 0 171173627 C T
3 rs1038828 0 171174213 T C
3 rs2160992 0 171272488 A C
3 rs3850188 0 171559827 A C
3 rs3929518 0 171562199 A G
3 rs6792542 0 171655674 A C
3 rs4243421 0 171684613 A G
3 rs559235 0 171755243 C T
3 rs6763884 0 171847196 A G
3 rs6765198 0 171858078 A G
3 rs11714903 0 171863425 A G
3 rs4435670 0 171880571 C T
3 rs13098737 0 171973943 C T
3 rs9838734 0 172002955 G T
3 rs7630681 0 172006714 T C
3 rs7642511 0 172046113 C T
3 rs6774744 0 172048596 C A
3 rs9870218 0 172102729 A G
3 rs12897 0 172115902 A G
3 rs2270418 0 172240999 T G
3 rs388515 0 172242747 T C
3 rs231997 0 172273512 A G
3 rs2286983 0 172292484 C T
3 rs6805167 0 172294944 A G
3 rs234041 0 172314227 G A
3 rs16845879 0 172314679 T C
3 rs9872004 0 172321976 T C
3 rs10513704 0 172372521 C T
3 rs6796724 0 172374119 G A
3 rs669376 0 172374658 C T
3 rs9881902 0 172389700 T C
3 rs497316 0 172395351 G A
3 rs9290453 0 172564788 C T
3 rs13066810 0 172576619 A C
3 rs1515438 0 172721786 C T
3 rs1878007 0 172798800 C T
3 rs2861203 0 172950553 G A
3 rs792128 0 172973907 C T
3 rs2030398 0 173005973 C T
3 rs4894444 0 173012476 A G
3 rs705041 0 173018314 A G
3 rs7649709 0 173129819 C A
3 rs621369 0 173130573 C T
3 rs619092 0 173131044 C T
3 rs247979 0 173152759 C A
3 rs6779841 0 173233354 A G
3 rs3774047 0 173301037 T C
3 rs1983060 0 173309839 T C
3 rs1980296 0 173310458 A G
3 rs1502461 0 173410323 A G
3 rs7638716 0 173413519 A G
3 rs6779753 0 173462988 G T
3 rs991932 0 173475674 T G
3 rs12491232 0 173855560 A C
3 rs11919911 0 173866424 C A
3 rs1515604 0 174256126 A G
3 rs9871610 0 174274011 A G
3 rs12494312 0 174417912 G A
3 rs3849522 0 174596166 C T
3 rs9845780 0 174683126 G A
3 rs9847129 0 174829687 C T
3 rs9824182 0 174831994 A C
3 rs9874963 0 174852459 A G
3 rs9849745 0 174905811 G A
3 rs7615453 0 174909952 C T
3 rs7641680 0 174929045 T C
3 rs11915650 0 174942871 G A
3 rs13077710 0 174980714 G T
3 rs6443300 0 174985106 C T
3 rs9844160 0 175020834 C T
3 rs7623764 0 175021928 A G
3 rs13065290 0 175043656 C T
3 rs2161044 0 175050468 A C
3 rs9821455 0 175055095 G A
3 rs10490874 0 175056030 C T
3 rs3915774 0 175087884 A G
3 rs7643142 0 175109345 C T
3 rs2193848 0 175115709 C A
3 rs6774177 0 175116207 C T
3 rs7628569 0 175224459 A G
3 rs12489573 0 175344146 C T
3 rs1931156 0 175488587 T C
3 rs3114972 0 175507453 T G
3 rs2184207 0 175510677 C A
3 rs2184212 0 175515097 T C
3 rs4386512 0 175530097 T C
3 rs6794349 0 175576447 A G
3 rs9884045 0 175658506 C T
3 rs9823496 0 175669896 A C
3 rs9824424 0 175670278 G A
3 rs2046352 0 176014495 T C
3 rs6799767 0 176030096 G T
3 rs9835842 0 176031687 A G
3 rs1483927 0 176194786 A G
3 rs7628033 0 176206226 G T
3 rs9818162 0 176246528 C T
3 rs1377827 0 176318239 T C
3 rs1490049 0 176383197 A G
3 rs7647703 0 176387145 C T
3 rs1490051 0 176407064 G A
3 rs2902280 0 176573734 T C
3 rs6784900 0 176647385 C T
3 rs6803575 0 176691296 C A
3 rs2862644 0 176770400 A C
3 rs6778192 0 176868978 A G
3 rs13077541 0 176925740 G A
3 rs9821966 0 176944249 A G
3 rs7432880 0 177092297 T C
3 rs9813987 0 177113635 A G
3 rs1875107 0 177167376 G A
3 rs7632844 0 177177991 A G
3 rs937508 0 177351845 T C
3 rs16828497 0 177413613 G A
3 rs6772134 0 177433541 C T
3 rs9825912 0 177494187 C A
3 rs6802821 0 177528689 G A
3 rs1347447 0 177529463 T C
3 rs4857747 0 177531847 T C
3 rs9290633 0 177741176 A C
3 rs1362830 0 177744507 A G
3 rs17578740 0 178007676 A G
3 rs4857765 0 178008970 G T
3 rs7650856 0 178097463 A G
3 rs282875 0 178105341 T G
3 rs11718301 0 178118676 C T
3 rs17581727 0 178171044 C T
3 rs9877109 0 178551573 A G
3 rs6443582 0 178556483 T C
3 rs4955806 0 178787131 G A
3 rs6776229 0 179015775 T C
3 rs6807740 0 179207592 C T
3 rs713177 0 179247616 G A
3 rs9832757 0 179252263 A G
3 rs4147787 0 179329015 T C
3 rs10937007 0 179347189 A G
3 rs12494466 0 179363840 G T
3 rs16830685 0 179386228 A C
3 rs1009336 0 180196951 G A
3 rs869889 0 180348965 G A
3 rs3860513 0 180368253 C T
3 rs12634070 0 180544880 C T
3 rs10513779 0 181254051 T C
3 rs6443746 0 181278496 C T
3 rs6784538 0 181372001 A G
3 rs35788479 0 181426554 A G
3 rs4575941 0 181435148 A G
3 rs11714692 0 181503845 C T
3 rs7618962 0 181509166 G A
3 rs2339463 0 181510576 C T
3 rs833272 0 181522020 T C
3 rs6800987 0 181528029 C T
3 rs10937067 0 181586376 G A
3 rs13088708 0 181689647 G A
3 rs4854932 0 181734542 A G
3 rs6788528 0 181932928 A C
3 rs7640799 0 182135821 C T
3 rs17217699 0 182153436 C T
3 rs12488262 0 182159427 C T
3 rs4292256 0 182226504 A G
3 rs1457567 0 182245072 T C
3 rs2879560 0 182314029 C T
3 rs1463443 0 182332485 G T
3 rs7617305 0 182394127 A C
3 rs7632204 0 182404369 C A
3 rs7639705 0 183027542 T G
3 rs10937128 0 183095918 T C
3 rs2136233 0 183103260 C A
3 rs3732591 0 183182461 C T
3 rs11923573 0 183203289 A C
3 rs16857672 0 183207072 A G
3 rs2056324 0 183248484 T C
3 rs6800237 0 183259865 G T
3 rs4066043 0 183279102 C T
3 rs6807272 0 183297187 C T
3 rs11706582 0 183309763 T C
3 rs262985 0 183435754 G A
3 rs17774396 0 184063775 T C
3 rs4912540 0 184069654 A G
3 rs2855306 0 184097085 T C
3 rs2293606 0 184106493 A C
3 rs13098678 0 184121187 C T
3 rs4912494 0 184216307 T G
3 rs11916995 0 184217677 C T
3 rs6443978 0 184242854 T C
3 rs4582031 0 184312106 T G
3 rs9877051 0 184326485 G A
3 rs7623163 0 184343037 G A
3 rs10937187 0 184429414 G T
3 rs4687478 0 184437480 A G
3 rs10513798 0 184488916 C T
3 rs4686726 0 184493177 A G
3 rs6443994 0 184497063 C T
3 rs4686762 0 184515299 A C
3 rs6786934 0 184518380 T C
3 rs9290800 0 184520938 A G
3 rs7647854 0 184876783 A G
3 rs12635769 0 185447038 T C
3 rs13076013 0 185464488 A G
3 rs11705701 0 185544309 A G
3 rs4634163 0 185562292 T C
3 rs6776536 0 185565723 C T
3 rs16860296 0 185608957 G A
3 rs4686400 0 185664946 T G
3 rs10937233 0 185680144 C T
3 rs11718099 0 185708275 C T
3 rs2284842 0 185909651 G A
3 rs17295554 0 185934593 G A
3 rs12492576 0 185939759 A G
3 rs2284838 0 185944837 C T
3 rs4686753 0 185951648 T C
3 rs1558909 0 186006165 G A
3 rs1004589 0 186006307 G A
3 rs9870928 0 186013603 A G
3 rs6804820 0 186014444 A C
3 rs2239624 0 186025431 A G
3 rs3819851 0 186033242 A G
3 rs1544702 0 186036453 G A
3 rs6789403 0 186082149 A G
3 rs9839753 0 186092574 C T
3 rs7432284 0 186094684 A C
3 rs9821408 0 186101425 G A
3 rs6778486 0 186228287 C T
3 rs13084035 0 186349412 C T
3 rs3755838 0 186357538 G A
3 rs9898 0 186390627 C T
3 rs4686799 0 186451236 C T
3 rs5030115 0 186457332 C T
3 rs266743 0 186475791 G A
3 rs822387 0 186556037 T C
3 rs12495941 0 186568180 G T
3 rs6444175 0 186579744 G A
3 rs2117986 0 186600420 A G
3 rs3864105 0 186656535 A G
3 rs6444188 0 186677936 T G
3 rs6809750 0 186682612 C T
3 rs3864108 0 186694029 C T
3 rs6444191 0 186699610 A G
3 rs16861549 0 186767945 G A
3 rs10433485 0 186780866 A G
3 rs736341 0 186784789 C T
3 rs7634671 0 186800321 G A
3 rs849754 0 186821570 G A
3 rs10490807 0 186822991 T C
3 rs9817493 0 186836148 A G
3 rs270151 0 186882254 A C
3 rs874603 0 186953037 A G
3 rs850303 0 187020200 C A
3 rs12492885 0 187021886 C T
3 rs12496181 0 187036636 T C
3 rs3914757 0 187045616 A G
3 rs2653315 0 187160825 A C
3 rs4686880 0 187165774 G A
3 rs12492252 0 187203329 A G
3 rs1597800 0 187220633 C T
3 rs10937312 0 187319689 G A
3 rs9833173 0 187328475 A G
3 rs4686894 0 187330821 A G
3 rs17728084 0 187346363 C T
3 rs4988514 0 187386831 T C
3 rs3774298 0 187460099 C T
3 rs13059988 0 187624906 G T
3 rs1903216 0 187629503 C T
3 rs2611621 0 187629577 C T
3 rs13086331 0 187698333 T C
3 rs9856368 0 187756856 G T
3 rs11710971 0 187759862 A C
3 rs17809289 0 187789441 A G
3 rs9833256 0 187793410 T C
3 rs13071719 0 187796009 T C
3 rs2889887 0 187800184 T G
3 rs9833769 0 187802669 G A
3 rs4686935 0 187856109 C A
3 rs16863044 0 187858248 C T
3 rs12637043 0 187880162 C T
3 rs1679195 0 187880447 C T
3 rs6785028 0 187935634 C T
3 rs4686945 0 188006256 C T
3 rs1403050 0 188069330 C T
3 rs16863212 0 188070292 C T
3 rs2103025 0 188070570 G A
3 rs6444286 0 188125341 C T
3 rs9880787 0 188138332 A G
3 rs7611312 0 188155409 G T
3 rs12492561 0 188173145 T C
3 rs6444295 0 188192294 G A
3 rs1974968 0 188200897 A G
3 rs7428265 0 188224549 A G
3 rs6807897 0 188233404 G A
3 rs4686969 0 188236356 A G
3 rs7630910 0 188239021 A G
3 rs10937356 0 188292489 T G
3 rs1515424 0 188295053 T C
3 rs4686980 0 188302851 C T
3 rs7615767 0 188323593 A G
3 rs1059380 0 188327461 C T
3 rs3732909 0 188327683 A G
3 rs7646105 0 188393053 G T
3 rs11710948 0 188397584 A C
3 rs6762043 0 188469617 C T
3 rs1398646 0 188476787 G A
3 rs3817462 0 188477590 T C
3 rs11920167 0 188498272 A C
3 rs6810359 0 188510214 G T
3 rs16863691 0 188609999 G T
3 rs6780254 0 188791804 A G
3 rs2378472 0 188829698 T C
3 rs16864111 0 188941449 G A
3 rs9820421 0 188949286 A G
3 rs9682650 0 189004818 C T
3 rs9822201 0 189032004 A G
3 rs9851974 0 189039611 T C
3 rs2360692 0 189082892 C T
3 rs1920246 0 189303939 T C
3 rs7610017 0 189343424 A G
3 rs4600802 0 189383430 T C
3 rs9812619 0 189391823 A C
3 rs11707283 0 189423636 C T
3 rs4607088 0 189451290 C T
3 rs9871604 0 189483649 C T
3 rs9824061 0 189489850 T C
3 rs9830137 0 189491376 T C
3 rs1515495 0 189514047 A G
3 rs10513843 0 189515503 G A
3 rs16864811 0 189530734 A G
3 rs696066 0 189672468 A G
3 rs967119 0 189744621 C T
3 rs16865070 0 189823398 G T
3 rs7612998 0 189845608 C T
3 rs552805 0 189908762 A G
3 rs10513846 0 190030989 G A
3 rs6809685 0 190032594 A G
3 rs766442 0 190222954 G T
3 rs3773990 0 190262052 C T
3 rs2241343 0 190282714 T G
3 rs16865627 0 190283007 C T
3 rs3773970 0 190292102 G A
3 rs3773967 0 190305018 A G
3 rs17514402 0 190421204 G A
3 rs16848932 0 190442316 C T
3 rs6444462 0 190554485 C T
3 rs16865972 0 190562456 A G
3 rs6766389 0 190579558 T C
3 rs7636699 0 190583928 A G
3 rs9863733 0 190591090 C T
3 rs16865983 0 190627617 C T
3 rs9812571 0 190671328 G A
3 rs6774178 0 190714498 A G
3 rs6807826 0 190722423 G A
3 rs11926896 0 190884448 T C
3 rs9857697 0 190991384 A G
3 rs4399929 0 190994143 A G
3 rs430388 0 191191370 C A
3 rs2090721 0 191213432 A G
3 rs4687218 0 191213468 C T
3 rs7642724 0 191216000 A G
3 rs13324976 0 191410032 C T
3 rs1516496 0 191499500 G A
3 rs4497982 0 191625177 C T
3 rs1499840 0 191671970 G A
3 rs6796558 0 191739586 C A
3 rs1907541 0 191833747 C T
3 rs1380990 0 191839031 A G
3 rs1380992 0 191865260 C T
3 rs10937534 0 191873224 C T
3 rs9848565 0 191901623 T C
3 rs1522271 0 191996779 A G
3 rs4687321 0 192045982 C T
3 rs9859577 0 192088525 G T
3 rs9881054 0 192092640 G T
3 rs9810385 0 192093296 C T
3 rs4429577 0 192093611 C T
3 rs4299433 0 192095111 C T
3 rs1525910 0 192105055 A C
3 rs6807480 0 192157175 C T
3 rs2366676 0 192198358 G A
3 rs2654703 0 192273198 G A
3 rs781415 0 192293753 T C
3 rs2708305 0 192330494 G T
3 rs2701588 0 192337670 A G
3 rs2133865 0 192592587 A G
3 rs2367129 0 192595307 A C
3 rs6444670 0 192599336 A C
3 rs6801304 0 192601876 G A
3 rs1157623 0 192752645 A G
3 rs9283662 0 192758191 T C
3 rs9810201 0 192811289 G A
3 rs7628342 0 192816905 G A
3 rs923494 0 193082138 A G
3 rs1878717 0 193096066 G A
3 rs6444717 0 193121323 C T
3 rs7646828 0 193121928 A G
3 rs9823181 0 193123303 T C
3 rs280537 0 193427781 C T
3 rs11717055 0 193451757 A G
3 rs6805912 0 193453733 C T
3 rs6777024 0 193455574 T C
3 rs1165647 0 193591466 A G
3 rs9849764 0 193591986 C A
3 rs13324043 0 193618979 C T
3 rs6444754 0 193667472 T C
3 rs2636909 0 193667833 C T
3 rs6771223 0 193669436 G A
3 rs4687473 0 193676362 C T
3 rs4687474 0 193679581 T C
3 rs1388098 0 193682140 A G
3 rs9855415 0 193697110 G T
3 rs2367937 0 193697644 A G
3 rs6799681 0 193698518 A G
3 rs7641641 0 193717118 C T
3 rs724767 0 193722330 C T
3 rs4686667 0 193757098 T C
3 rs4687506 0 193764632 A G
3 rs1490752 0 193769266 T C
3 rs1546050 0 193782232 G T
3 rs6444767 0 193783178 C T
3 rs4270456 0 193830681 A G
3 rs7639323 0 193846565 A G
3 rs6444772 0 193847627 C T
3 rs6805836 0 193864097 C T
3 rs6763995 0 193865878 C T
3 rs11918995 0 193884752 C T
3 rs7632519 0 193887269 C A
3 rs6803664 0 193887636 A G
3 rs2001726 0 193899859 G A
3 rs4594573 0 193923004 C T
3 rs4078029 0 193931183 A G
3 rs6774543 0 193936094 G A
3 rs7647261 0 193938611 G T
3 rs6444779 0 193946512 T C
3 rs6803149 0 193954754 A G
3 rs4687537 0 193960464 G A
3 rs7613652 0 193976071 T C
3 rs9862745 0 194000979 T C
3 rs4586759 0 194018342 A C
3 rs12629557 0 194057168 C T
3 rs6437403 0 194059425 G A
3 rs9836980 0 194059960 A G
3 rs6789147 0 194088911 C T
3 rs4632483 0 194199814 G T
3 rs6437379 0 194215878 C T
3 rs9862208 0 194244722 C A
3 rs7373647 0 194248036 A C
3 rs1060827 0 194362721 T C
3 rs12695042 0 194443560 G A
3 rs9854809 0 194448231 G A
3 rs4434099 0 194529803 T C
3 rs4467384 0 194537312 G T
3 rs9874252 0 194552145 A G
3 rs2898596 0 194557213 C T
3 rs10933678 0 194562734 C A
3 rs11719165 0 194586088 C T
3 rs7632590 0 194612501 A G
3 rs4677776 0 194629709 T C
3 rs4311166 0 194663349 T G
3 rs2676860 0 194666308 A G
3 rs7622435 0 194703666 G A
3 rs2676831 0 194729050 C T
3 rs2676917 0 194737873 T G
3 rs938712 0 194743015 C T
3 rs5028638 0 194754763 A G
3 rs11926488 0 194767238 A G
3 rs2720961 0 194769289 G T
3 rs2720932 0 194775336 C T
3 rs2948138 0 195185582 C T
3 rs823504 0 195285633 G A
3 rs4677689 0 195295166 C T
3 rs12630378 0 195559289 A C
3 rs6800709 0 195559939 C T
3 rs9858622 0 195577630 A G
3 rs3747669 0 195615376 A G
3 rs1466085 0 195820274 C T
3 rs7432894 0 195841644 C T
3 rs4075688 0 195848264 C T
3 rs11712192 0 195854522 A G
3 rs4927884 0 195871388 G T
3 rs3850645 0 195942444 C T
3 rs7639524 0 196181228 C T
3 rs2014220 0 196312124 A G
3 rs9825103 0 196314211 A G
3 rs11185547 0 196315284 C T
3 rs9843585 0 196318855 C T
3 rs4916524 0 196322359 C T
3 rs1684467 0 196359443 G A
3 rs6766451 0 196375140 T G
3 rs1798629 0 196377750 C T
3 rs1568603 0 196453467 T G
3 rs6809369 0 196493961 G A
3 rs2166799 0 196547538 C T
3 rs4347982 0 196677409 A C
3 rs9822086 0 196701941 A C
3 rs338217 0 197026927 A G
3 rs17129314 0 197031608 A G
3 rs4916471 0 197060036 A G
3 rs6779852 0 197081796 A G
3 rs6784865 0 197151801 A G
3 rs6798107 0 197155097 C T
3 rs13099300 0 197172252 C T
3 rs9813057 0 197210354 C T
3 rs7639745 0 197300565 A G
3 rs2686097 0 197304279 C T
3 rs2362691 0 197325940 A C
3 rs1273562 0 197551411 A G
3 rs11928427 0 197564995 G T
3 rs11715866 0 197699238 A G
3 rs6800696 0 197724348 G A
3 rs12630742 0 197817764 A C
3 rs12489012 0 197833758 C T
4 rs6847267 0 315673 T C
4 rs11947207 0 445794 A G
4 rs35466919 0 685993 A G
4 rs11730652 0 694613 C T
4 rs11946340 0 878079 C T
4 rs4690222 0 992236 A G
4 rs6855019 0 1001997 C T
4 rs900030 0 1193832 A G
4 rs3755930 0 1237014 A G
4 rs10024529 0 1363886 G A
4 rs4419429 0 1416863 C T
4 rs11947258 0 1519322 C T
4 rs6833307 0 1586036 C T
4 rs4865453 0 1647743 C T
4 rs2044507 0 1648626 A G
4 rs6599397 0 1684457 A G
4 rs2403293 0 1744252 A G
4 rs4865468 0 1770357 C T
4 rs1867926 0 1785738 A G
4 rs7668207 0 1786702 A G
4 rs743682 0 1797852 G A
4 rs550483 0 1994985 C T
4 rs2182683 0 2261720 A G
4 rs17132396 0 2282523 A G
4 rs12640733 0 2303099 A G
4 rs17768393 0 2303576 C T
4 rs13126907 0 2305634 A G
4 rs6599427 0 2344692 A G
4 rs11731588 0 2351350 G A
4 rs9994096 0 2392839 G A
4 rs875133 0 2403365 C T
4 rs9993090 0 2430298 C T
4 rs11935873 0 2503587 T C
4 rs231394 0 2836628 C T
4 rs7677445 0 3029623 A G
4 rs7688715 0 3342137 G A
4 rs1203112 0 3430862 A G
4 rs4690097 0 3445745 T C
4 rs16844401 0 3449652 G A
4 rs1730775 0 3525057 A G
4 rs7699191 0 3576446 C T
4 rs6817919 0 3582651 T C
4 rs1810606 0 3609390 T C
4 rs2180259 0 3658324 C T
4 rs16844725 0 3663463 C T
4 rs177769 0 3664206 C T
4 rs1884412 0 3666471 C T
4 rs885797 0 3703725 T C
4 rs16844810 0 3718394 T C
4 rs2748763 0 3722407 C T
4 rs2857962 0 3737883 A G
4 rs6851496 0 3738828 T C
4 rs28605619 0 3804286 C T
4 rs28590539 0 3824221 T C
4 rs28366830 0 3856471 T C
4 rs28523451 0 3874052 C T
4 rs3889790 0 3923728 C T
4 rs4974767 0 3980138 A C
4 rs2916424 0 4209796 A G
4 rs10937817 0 4263087 G T
4 rs2920228 0 4263579 A C
4 rs6835291 0 4267129 C T
4 rs7698300 0 4360662 A G
4 rs10937869 0 4362223 C T
4 rs10018486 0 4363642 A G
4 rs4330304 0 4369400 G A
4 rs6816148 0 4376744 C T
4 rs4689888 0 4569460 C T
4 rs6824817 0 4653127 A G
4 rs13130037 0 4724676 A C
4 rs12186237 0 4774402 G A
4 rs17716572 0 4819835 A G
4 rs884690 0 4852354 A G
4 rs11932240 0 4908281 A G
4 rs13139027 0 4926166 A G
4 rs16836510 0 4953457 A G
4 rs11726928 0 4988914 A G
4 rs9999422 0 5010866 G T
4 rs6810546 0 5014223 C T
4 rs6446309 0 5015167 T C
4 rs10222952 0 5053674 C T
4 rs11727656 0 5059668 A G
4 rs16836608 0 5080052 A G
4 rs10428331 0 5096957 C T
4 rs12507259 0 5112978 C T
4 rs16836654 0 5115426 G A
4 rs7660270 0 5125048 C T
4 rs12511127 0 5142212 G A
4 rs1812310 0 5221578 C T
4 rs11728257 0 5231140 A G
4 rs2369498 0 5232548 C T
4 rs16837322 0 5466902 C T
4 rs739970 0 5499335 G A
4 rs10000488 0 5503503 C T
4 rs10001971 0 5638799 C T
4 rs6850210 0 5640595 A G
4 rs10025465 0 5641753 G T
4 rs751841 0 5642161 C T
4 rs4689276 0 5682189 C T
4 rs11725145 0 5703630 C A
4 rs1871587 0 5732978 C T
4 rs2291154 0 5735520 A C
4 rs10440166 0 5742400 T C
4 rs7674034 0 5743053 A G
4 rs6414624 0 5743512 C T
4 rs3774876 0 5804830 C T
4 rs3755847 0 5815929 T C
4 rs6813104 0 5816938 C T
4 rs16837696 0 5819154 C T
4 rs6818391 0 5830414 C T
4 rs2286280 0 5843328 A G
4 rs16837906 0 5958489 G T
4 rs9996280 0 5971082 T C
4 rs7657266 0 6002830 C A
4 rs11731133 0 6068495 C T
4 rs3901458 0 6075470 C T
4 rs17710575 0 6096087 A G
4 rs7694562 0 6116708 T C
4 rs4512066 0 6140737 A G
4 rs4522943 0 6156083 A G
4 rs10937705 0 6183184 G T
4 rs1877762 0 6191051 G A
4 rs11728313 0 6196421 C T
4 rs4688973 0 6199980 A G
4 rs2137871 0 6206154 C T
4 rs908017 0 6221614 A C
4 rs4602567 0 6227628 C T
4 rs7376535 0 6236514 A G
4 rs13103694 0 6237973 G A
4 rs3898050 0 6261776 G A
4 rs3796403 0 6325086 A G
4 rs4689411 0 6344237 A G
4 rs6856061 0 6348191 C T
4 rs4689421 0 6366210 G T
4 rs6831971 0 6367467 C T
4 rs4596320 0 6369731 C T
4 rs872858 0 6391045 C T
4 rs2240264 0 6392879 A G
4 rs10007735 0 6411979 A G
4 rs4623093 0 6515067 G A
4 rs3934547 0 6518046 T G
4 rs6820874 0 6518453 G A
4 rs9654056 0 6546433 A G
4 rs11737849 0 6547317 A G
4 rs4358467 0 6550849 C A
4 rs6446513 0 6602941 G T
4 rs6446514 0 6608856 C T
4 rs4689488 0 6619052 G A
4 rs11935439 0 6687545 A C
4 rs4368678 0 6712462 G T
4 rs3172604 0 6718775 G T
4 rs4543114 0 6746425 G A
4 rs4689542 0 6754570 G A
4 rs7681358 0 6766870 G A
4 rs4689547 0 6767551 G A
4 rs6845618 0 6771474 A G
4 rs6854931 0 6777164 T C
4 rs10001636 0 6886830 A G
4 rs9999836 0 6889967 C T
4 rs7675928 0 6890937 C T
4 rs6446548 0 6903159 G A
4 rs6826453 0 6904074 A G
4 rs12647765 0 7120761 T C
4 rs16839667 0 7137521 A G
4 rs7665697 0 7137993 C T
4 rs4689071 0 7146033 C T
4 rs2240200 0 7204174 A G
4 rs11931042 0 7241780 C T
4 rs10025225 0 7258075 C T
4 rs904989 0 7262170 A G
4 rs867350 0 7265635 A G
4 rs6845989 0 7265945 C A
4 rs17755381 0 7282506 A G
4 rs7656453 0 7295154 G A
4 rs4689707 0 7326199 C T
4 rs11946683 0 7328221 G T
4 rs6823860 0 7329446 T C
4 rs7657904 0 7333152 C T
4 rs7681365 0 7352477 C T
4 rs12500910 0 7366947 G A
4 rs36022449 0 7369230 C A
4 rs3864218 0 7380808 C T
4 rs3864220 0 7381431 C T
4 rs9997426 0 7399225 T C
4 rs4558873 0 7415038 A G
4 rs4025904 0 7427899 A G
4 rs4458454 0 7431266 A C
4 rs4356913 0 7445048 C A
4 rs4443286 0 7448581 C T
4 rs744355 0 7523364 A G
4 rs4429728 0 7529367 C T
4 rs10021708 0 7533674 A G
4 rs16840471 0 7535574 A G
4 rs6855453 0 7537029 C T
4 rs10470724 0 7547490 G A
4 rs6835799 0 7586924 G A
4 rs10937844 0 7625979 C T
4 rs2884800 0 7628406 A C
4 rs2158276 0 7639906 G T
4 rs11737898 0 7660146 A G
4 rs1158073 0 7661649 T C
4 rs6810814 0 7665945 A G
4 rs10488964 0 7669798 A G
4 rs6816649 0 7672424 A G
4 rs6845903 0 7700712 C T
4 rs2359630 0 7704795 A G
4 rs2285780 0 7720077 G A
4 rs4689838 0 7720834 C T
4 rs2097769 0 7722458 C T
4 rs7685634 0 7951542 G A
4 rs12512108 0 7959980 A G
4 rs16841542 0 8002391 T G
4 rs11729381 0 8026176 C T
4 rs17795172 0 8028937 G A
4 rs1320061 0 8051014 A G
4 rs16841624 0 8062830 C T
4 rs6826670 0 8080573 T G
4 rs17178920 0 8083563 C T
4 rs16841721 0 8105320 T C
4 rs4696758 0 8106249 A G
4 rs4696763 0 8120666 A G
4 rs11936149 0 8122496 G T
4 rs4696765 0 8125788 C T
4 rs1109531 0 8127714 A G
4 rs16841848 0 8142672 C T
4 rs4696769 0 8148159 A G
4 rs12506374 0 8154534 C T
4 rs1298472 0 8202841 A G
4 rs13152394 0 8212524 T C
4 rs1712287 0 8214636 C T
4 rs1281142 0 8226488 A G
4 rs4696802 0 8306091 T C
4 rs13127781 0 8522221 T C
4 rs4696842 0 8554894 C T
4 rs7682449 0 8556609 C T
4 rs11937563 0 8559576 T C
4 rs4235272 0 8584879 A G
4 rs3885959 0 8662633 G A
4 rs7660783 0 8677043 C T
4 rs9760810 0 8731330 A G
4 rs7437149 0 9404812 A G
4 rs9715299 0 9545932 G A
4 rs4336225 0 9911872 C T
4 rs2159245 0 10550193 A G
4 rs4697648 0 10698265 G A
4 rs1039682 0 11050420 C T
4 rs7694991 0 11050853 T G
4 rs11944172 0 11112491 A G
4 rs10034712 0 11182041 G T
4 rs6852625 0 11276716 C T
4 rs6854770 0 11390743 A G
4 rs4305508 0 11402508 C A
4 rs1406076 0 11403704 C T
4 rs16881446 0 11408585 C T
4 rs9999523 0 11412087 A G
4 rs16881554 0 11418534 C T
4 rs16882139 0 11460840 A G
4 rs10003762 0 11519011 A G
4 rs7687011 0 11538947 T C
4 rs1032502 0 11547106 A G
4 rs6846137 0 11547681 A G
4 rs756418 0 11547967 G T
4 rs6845480 0 11760145 G T
4 rs17323516 0 11904548 G T
4 rs13114953 0 12188297 C T
4 rs12331250 0 12196573 A C
4 rs4834885 0 12297358 T C
4 rs10516252 0 12322014 A G
4 rs13435388 0 12420636 A G
4 rs11728489 0 12797555 C T
4 rs6850802 0 12940751 A G
4 rs10516262 0 13000803 C T
4 rs2673422 0 13003905 C T
4 rs481266 0 13057870 C A
4 rs560164 0 13073411 A G
4 rs568118 0 13124794 C T
4 rs518608 0 13139990 G T
4 rs16888428 0 13264141 A G
4 rs11729455 0 13265492 T G
4 rs10001262 0 13393883 T C
4 rs10034452 0 13530824 T G
4 rs1157946 0 13534408 G A
4 rs1158808 0 13783235 C T
4 rs1019271 0 13788316 G A
4 rs7684636 0 13807335 C T
4 rs10489088 0 13808360 A G
4 rs10939516 0 13815155 A G
4 rs9784575 0 13820801 A G
4 rs7691637 0 13940961 G T
4 rs13121292 0 14033010 A G
4 rs16889949 0 14272582 G T
4 rs10013659 0 14282131 G A
4 rs13131008 0 14287766 G A
4 rs10488980 0 14388846 A G
4 rs16890379 0 14391806 A G
4 rs17468022 0 14393864 C T
4 rs7654792 0 14394452 T C
4 rs16890647 0 14561973 T C
4 rs10001851 0 14671493 C T
4 rs4569748 0 14832006 G A
4 rs1316686 0 14853491 A G
4 rs2702546 0 15120374 C T
4 rs2604562 0 15145180 G T
4 rs2702534 0 15147403 C T
4 rs10516285 0 15200699 A G
4 rs16891741 0 15336287 G T
4 rs4698415 0 15743391 C T
4 rs12645519 0 15758931 G A
4 rs1803404 0 15850330 T G
4 rs2532070 0 15910385 T C
4 rs1966374 0 15914034 C T
4 rs16892587 0 15922502 G A
4 rs2240688 0 15970349 A C
4 rs3857147 0 15972549 C T
4 rs7692432 0 15983335 C T
4 rs2240681 0 16024565 A G
4 rs7663999 0 16026983 T C
4 rs16893497 0 16451719 G A
4 rs10026610 0 16462250 A G
4 rs13126663 0 16518215 A G
4 rs6843498 0 16521723 T G
4 rs11725152 0 16572822 T G
4 rs4698494 0 16578179 C A
4 rs3763969 0 16648246 C T
4 rs1566066 0 16650090 C T
4 rs6449262 0 16668043 A G
4 rs10939683 0 16671394 A G
4 rs6851110 0 16674801 A G
4 rs7692454 0 16681543 T C
4 rs883086 0 16744084 T G
4 rs17757703 0 16789915 C T
4 rs207703 0 16828794 A G
4 rs10001817 0 17050660 A G
4 rs16894263 0 17054262 A G
4 rs509994 0 17228017 C T
4 rs16894737 0 17248161 T C
4 rs16894739 0 17256096 C T
4 rs12498656 0 17273603 A C
4 rs1981693 0 17279997 A G
4 rs6847269 0 17280522 A G
4 rs7663121 0 17291007 T C
4 rs6810740 0 17294785 T C
4 rs4698581 0 17381717 A G
4 rs2122574 0 17385551 G A
4 rs1852748 0 17450023 C T
4 rs1049600 0 17488351 A G
4 rs17458406 0 17510236 C T
4 rs1609899 0 17533530 A C
4 rs2518649 0 17537159 A C
4 rs2109520 0 17550349 G A
4 rs1558379 0 17672884 G A
4 rs2061455 0 18035250 T C
4 rs6817595 0 18296712 A G
4 rs922388 0 18581701 G T
4 rs2321533 0 18725802 T C
4 rs1517986 0 18737869 A G
4 rs1400931 0 18752731 G T
4 rs1464189 0 18756789 C T
4 rs16897505 0 18757927 T G
4 rs10024472 0 18779280 T C
4 rs10516330 0 18803401 A G
4 rs16897611 0 18803428 A C
4 rs16898029 0 19047617 C T
4 rs207331 0 19059824 G A
4 rs4696937 0 19724641 G A
4 rs961521 0 20078019 C T
4 rs9993087 0 20322789 A C
4 rs4696953 0 20322913 A C
4 rs16869609 0 20449733 C T
4 rs11942897 0 20459118 C T
4 rs11936122 0 20473278 G T
4 rs625614 0 20476800 A G
4 rs16869643 0 20479620 A G
4 rs16869739 0 20543709 A G
4 rs3775824 0 20544912 G T
4 rs10010466 0 20601311 G T
4 rs936359 0 20628259 T G
4 rs4697177 0 20760089 G T
4 rs6835474 0 20866065 G A
4 rs6448000 0 20948497 A G
4 rs1434943 0 20960640 G A
4 rs13111323 0 21295315 A G
4 rs16870778 0 21314419 C T
4 rs16870878 0 21344139 A C
4 rs1908552 0 21389678 C T
4 rs1874341 0 21415503 G A
4 rs1503979 0 21634922 T C
4 rs4697230 0 21673431 A G
4 rs1354390 0 21689430 A G
4 rs6850480 0 21715034 T C
4 rs4277766 0 21910553 C T
4 rs9997871 0 22220505 T G
4 rs17599392 0 22472251 G A
4 rs16872734 0 22484933 A G
4 rs10516410 0 22508257 T C
4 rs1381915 0 22519313 G A
4 rs2581963 0 22585550 T C
4 rs1963996 0 22715639 A G
4 rs430976 0 22832447 T C
4 rs439863 0 22832682 A G
4 rs10805240 0 23175107 T C
4 rs4697372 0 23244074 C T
4 rs10517015 0 23539244 G A
4 rs11727130 0 23574876 A G
4 rs10010697 0 23719003 A G
4 rs1491379 0 23759757 A G
4 rs16874121 0 23767480 A C
4 rs2946403 0 23921453 A G
4 rs12644722 0 24130517 C T
4 rs929530 0 24133750 A C
4 rs12512863 0 24134431 C T
4 rs1267012 0 24154002 A C
4 rs17582609 0 24277125 C T
4 rs6448255 0 24283000 G A
4 rs3857106 0 24379666 A C
4 rs16875643 0 24436905 T G
4 rs5015586 0 24438499 C A
4 rs6817993 0 24438686 A C
4 rs13112452 0 24456779 C T
4 rs7656078 0 24489441 T G
4 rs758951 0 24754107 C A
4 rs13104450 0 24760492 G T
4 rs17622586 0 24773146 C T
4 rs699473 0 24796803 C T
4 rs17552548 0 24804722 A G
4 rs13105803 0 24940002 A G
4 rs2167955 0 24949675 C A
4 rs1453815 0 24957653 T C
4 rs13130781 0 24991254 G A
4 rs4697082 0 24992827 T C
4 rs757637 0 25029817 T C
4 rs6817894 0 25067218 C T
4 rs6841005 0 25067377 C T
4 rs4697534 0 25067465 C T
4 rs2098302 0 25068446 G T
4 rs759243 0 25107115 C T
4 rs13133104 0 25309815 G A
4 rs16877005 0 25313994 A G
4 rs10008104 0 25444762 A G
4 rs1996183 0 25457661 C A
4 rs12507905 0 25464527 T C
4 rs1399240 0 25467149 G A
4 rs6813987 0 25565070 A C
4 rs13147366 0 25576330 C T
4 rs10013819 0 25577184 G A
4 rs7664681 0 25594556 T C
4 rs12499526 0 25627026 T G
4 rs3815464 0 25671043 C T
4 rs3796777 0 25674194 A G
4 rs2240997 0 25675125 A G
4 rs3733545 0 25678396 C A
4 rs4697598 0 25679209 A C
4 rs4328901 0 25729059 A G
4 rs11721812 0 25730546 C T
4 rs11935381 0 25734246 A G
4 rs9997403 0 25784979 A C
4 rs7676030 0 25823624 G A
4 rs13140429 0 25867118 C T
4 rs6818008 0 25908919 G A
4 rs6820447 0 25961788 C T
4 rs7440308 0 25967254 C T
4 rs10006741 0 25976544 T C
4 rs11724348 0 25984065 G T
4 rs4263391 0 26025073 C T
4 rs6827904 0 26094755 G T
4 rs4692073 0 26100786 C T
4 rs907498 0 26139677 C T
4 rs6824647 0 26177372 T C
4 rs10028140 0 26259369 A G
4 rs716075 0 26468733 G A
4 rs716073 0 26468820 G T
4 rs716074 0 26468947 G A
4 rs2014308 0 26573764 T C
4 rs7692829 0 26822377 G A
4 rs7676115 0 26826309 T C
4 rs6448475 0 26831827 T C
4 rs6839242 0 26835952 T C
4 rs6853163 0 27023347 C T
4 rs16878720 0 27045049 C T
4 rs16878739 0 27056744 A G
4 rs16878829 0 27087177 A G
4 rs4692169 0 27124674 A G
4 rs7685249 0 27125382 C T
4 rs7356206 0 27254091 A C
4 rs16879070 0 27262518 A G
4 rs2309558 0 27310241 T G
4 rs7662818 0 27335003 A C
4 rs6819555 0 27342170 A G
4 rs10489015 0 27373502 T C
4 rs10012661 0 27373821 C T
4 rs13107491 0 27383785 A G
4 rs16879491 0 27570669 C T
4 rs10212920 0 27606650 T C
4 rs16879832 0 27821792 A G
4 rs2067760 0 27955784 C T
4 rs6835345 0 28175258 A G
4 rs16880561 0 28378913 A G
4 rs7661966 0 28866526 C T
4 rs10049756 0 28872833 G A
4 rs13112132 0 28921523 G T
4 rs1402492 0 28923633 T G
4 rs1402499 0 28928041 T C
4 rs4326073 0 28935317 A G
4 rs4285150 0 28995299 G A
4 rs3924180 0 29046559 C T
4 rs10009272 0 29126230 C T
4 rs12331067 0 29289447 A G
4 rs260930 0 29376155 T C
4 rs16881815 0 29425637 A G
4 rs17688808 0 30135529 C T
4 rs7689614 0 30147719 A G
4 rs1369184 0 30180666 A G
4 rs7675877 0 30328911 G A
4 rs6812829 0 30511492 C T
4 rs10939326 0 31025354 A G
4 rs3947332 0 31080447 G T
4 rs10010739 0 31104796 C T
4 rs16884372 0 31122429 G T
4 rs1353854 0 31158565 A G
4 rs6833999 0 31166902 G T
4 rs4566619 0 31313352 C T
4 rs11935585 0 31316264 A C
4 rs6448771 0 31397618 A G
4 rs11726010 0 31481063 G A
4 rs1510810 0 31665898 T C
4 rs7667509 0 31715497 C T
4 rs9990632 0 31739254 T C
4 rs13136356 0 31758426 T C
4 rs17603187 0 31766080 A G
4 rs7682874 0 31770464 A G
4 rs965954 0 31778484 C T
4 rs17604071 0 31780528 C T
4 rs7656532 0 32200425 T C
4 rs12503077 0 32252530 C T
4 rs10004675 0 32260388 A G
4 rs13119336 0 32318535 A G
4 rs4862924 0 32425677 A G
4 rs2121001 0 32582163 A C
4 rs1037079 0 32590048 C T
4 rs11936953 0 32592691 G A
4 rs6840469 0 32626153 A C
4 rs3928486 0 33152713 A G
4 rs11096807 0 33200295 C T
4 rs1598194 0 33599429 A G
4 rs6531772 0 33756410 C T
4 rs4859335 0 35073545 A G
4 rs1023933 0 35149660 A C
4 rs13114204 0 35151237 C T
4 rs7687153 0 35226451 T C
4 rs10016775 0 35236015 G A
4 rs4615191 0 35252743 A G
4 rs4543137 0 35256839 A G
4 rs2375438 0 35317313 T C
4 rs12642609 0 35401416 G A
4 rs317014 0 35404286 A G
4 rs6836342 0 35618590 C T
4 rs2889115 0 35765765 A G
4 rs16991611 0 35869643 A G
4 rs1510653 0 36015133 T C
4 rs9306930 0 36282235 G A
4 rs16992033 0 36284941 T C
4 rs6824507 0 36285929 A C
4 rs10016490 0 36467624 G T
4 rs11730794 0 36540033 C T
4 rs4576003 0 36620780 A G
4 rs2259467 0 36665729 A G
4 rs4610347 0 36671810 C T
4 rs13111292 0 37020558 A G
4 rs11726724 0 37061532 T C
4 rs12500588 0 37111552 G A
4 rs2211439 0 37240192 G A
4 rs989655 0 37254333 A C
4 rs1618748 0 37254584 C T
4 rs11932737 0 37254768 C T
4 rs1002363 0 37357559 G A
4 rs6850878 0 37368174 T C
4 rs10517410 0 37369204 A G
4 rs7375557 0 37385086 A C
4 rs2380734 0 37527529 A G
4 rs2380737 0 37536119 A G
4 rs2939748 0 37537569 C T
4 rs10517412 0 37542625 G T
4 rs7679643 0 37555279 A G
4 rs6857179 0 37584399 A G
4 rs3756143 0 37640389 A G
4 rs9998333 0 37653656 A G
4 rs17496030 0 37760049 C T
4 rs2911862 0 37773849 G A
4 rs10001580 0 37851856 A C
4 rs10569 0 37863385 G A
4 rs28571127 0 37870300 G A
4 rs6531592 0 37882167 T G
4 rs9996566 0 37884116 C A
4 rs10517460 0 37967083 A C
4 rs10517469 0 38097478 A G
4 rs6531613 0 38203158 C T
4 rs6531617 0 38228570 A G
4 rs12648491 0 38233985 C T
4 rs6857949 0 38237981 A G
4 rs7660869 0 38276064 C T
4 rs17580746 0 38280712 G A
4 rs13119207 0 38285407 T C
4 rs9684138 0 38287192 C T
4 rs16994596 0 38532882 G A
4 rs4565081 0 38752985 A G
4 rs11466612 0 38780721 A G
4 rs5743572 0 38805391 G A
4 rs6812702 0 38940833 A G
4 rs6833864 0 38958404 T C
4 rs17583426 0 38960412 A C
4 rs6820989 0 38966472 G A
4 rs1504238 0 38967146 T C
4 rs4974983 0 38971057 C T
4 rs6814637 0 38978171 C T
4 rs7699651 0 38980064 T C
4 rs17583481 0 38988621 G T
4 rs2435530 0 39016075 C T
4 rs13147477 0 39419322 C T
4 rs7674434 0 39419409 T G
4 rs3860070 0 39420869 T C
4 rs11097004 0 39806505 T C
4 rs12501987 0 40189325 T C
4 rs6819683 0 40190463 C T
4 rs6847288 0 40193332 C T
4 rs12643103 0 40194572 T C
4 rs1996555 0 40198369 G A
4 rs2890726 0 40199551 A C
4 rs11932152 0 40293158 T C
4 rs13107860 0 40391194 G T
4 rs17512490 0 40391816 A G
4 rs4476635 0 40397913 G A
4 rs3105208 0 40433155 G A
4 rs12647748 0 40453352 G A
4 rs7695920 0 40457354 A G
4 rs9790441 0 40462142 A C
4 rs1847118 0 40491003 T C
4 rs278986 0 40494616 C T
4 rs16852342 0 40569727 T C
4 rs17513191 0 40576393 A G
4 rs10025907 0 40577228 C A
4 rs4861297 0 40652510 G T
4 rs10008483 0 40712481 C A
4 rs4516756 0 40726020 A C
4 rs17588062 0 40845190 A G
4 rs2437320 0 40867805 A G
4 rs6832948 0 40958368 C T
4 rs10003861 0 41212997 C A
4 rs7695309 0 41218909 A C
4 rs17528036 0 41220816 T C
4 rs7349641 0 41281031 T C
4 rs7685339 0 41361984 A G
4 rs2068783 0 41367089 G A
4 rs17628171 0 41395258 C T
4 rs4527518 0 41443113 A G
4 rs4860998 0 41619643 A G
4 rs7657178 0 41635034 A G
4 rs1061562 0 41700361 A G
4 rs12650313 0 41707093 G A
4 rs1439471 0 41710577 C T
4 rs2043904 0 41807737 C T
4 rs7664468 0 41812109 G A
4 rs13151738 0 42165799 T C
4 rs6827980 0 42183596 A G
4 rs6812348 0 42193790 G T
4 rs7674997 0 42206574 C T
4 rs9999533 0 42211367 C T
4 rs4861175 0 42237898 A G
4 rs16854520 0 42574630 A C
4 rs10938202 0 42652337 T C
4 rs13133617 0 42662283 A G
4 rs1584622 0 42821511 A G
4 rs10018588 0 42907803 A C
4 rs4270612 0 43192298 A C
4 rs4695155 0 43823868 C T
4 rs11931045 0 43903247 G A
4 rs7679442 0 43911686 A G
4 rs11725899 0 43941731 A G
4 rs991382 0 43963518 G A
4 rs6813741 0 44133596 G T
4 rs9996682 0 44137398 T C
4 rs17461197 0 44428788 G A
4 rs1898858 0 44560636 A G
4 rs979580 0 45127762 C A
4 rs10027118 0 45181744 G A
4 rs10938397 0 45182527 A G
4 rs17637825 0 45469812 T C
4 rs7690208 0 45900199 C T
4 rs993677 0 46055478 T C
4 rs10517174 0 46982826 G A
4 rs7663591 0 47097460 G A
4 rs6813436 0 47390820 G A
4 rs6290 0 47408838 C T
4 rs6841768 0 47477177 T G
4 rs4508853 0 47485111 T C
4 rs7680097 0 47637456 T C
4 rs16861108 0 48192185 A G
4 rs6447628 0 48290233 T C
4 rs2572349 0 48912028 G A
4 rs10034992 0 53414666 A G
4 rs13435749 0 53433480 A G
4 rs2306600 0 53751932 G A
4 rs301113 0 53801092 C A
4 rs2411289 0 53844275 A C
4 rs17701605 0 53872674 A G
4 rs6811489 0 54656460 G T
4 rs6844333 0 54657093 C T
4 rs10866415 0 54775225 C A
4 rs6812385 0 54957891 C T
4 rs12511976 0 55162271 C T
4 rs17739921 0 55164866 A C
4 rs17084178 0 55202157 T G
4 rs218237 0 55394172 C T
4 rs2703489 0 55426618 T G
4 rs7657643 0 55430051 G A
4 rs2703480 0 55475409 T G
4 rs2703457 0 55484356 A G
4 rs3020826 0 55574182 T C
4 rs2237018 0 55575144 C T
4 rs6821967 0 55682619 A G
4 rs904140 0 55683815 C T
4 rs2726646 0 55683987 A C
4 rs10010776 0 55752730 G A
4 rs2088402 0 55800687 A G
4 rs6842830 0 55873926 C T
4 rs4262039 0 55876463 A G
4 rs4864948 0 55879599 A G
4 rs6841800 0 55881411 C T
4 rs4453992 0 55881855 C T
4 rs4536994 0 55936768 C T
4 rs7691507 0 55943001 C T
4 rs11732292 0 55970101 A C
4 rs11941492 0 55978210 C T
4 rs2305948 0 55979558 C T
4 rs6837735 0 55985815 C T
4 rs2412627 0 56027573 G A
4 rs11727885 0 56029834 C T
4 rs6829598 0 56180919 T G
4 rs3805383 0 56475338 A G
4 rs2634466 0 56539449 T C
4 rs4864552 0 56547412 A C
4 rs13148796 0 57009127 G T
4 rs11133424 0 57010328 A C
4 rs10213095 0 57039646 A G
4 rs1479006 0 57102386 T C
4 rs10023405 0 57103047 A G
4 rs490591 0 57154790 A G
4 rs510411 0 57156379 C T
4 rs4337783 0 57165323 A G
4 rs13124016 0 57167280 A G
4 rs7696217 0 57173047 C T
4 rs4280802 0 57398752 C T
4 rs7686452 0 57426688 T C
4 rs4345238 0 57450848 C A
4 rs7670824 0 57457918 G A
4 rs4864589 0 57459490 A G
4 rs7667406 0 57503077 A G
4 rs6830271 0 57527586 C T
4 rs12644752 0 57573446 C T
4 rs4864599 0 57597210 G A
4 rs1842295 0 57608969 C T
4 rs6811987 0 57629710 C T
4 rs17087176 0 57678832 A G
4 rs1708768 0 57690713 C T
4 rs11573119 0 57904852 G A
4 rs1718834 0 57918904 G A
4 rs7656865 0 57926736 C T
4 rs11573056 0 57942687 G T
4 rs4327548 0 57999268 G A
4 rs4444899 0 58005459 A G
4 rs6816917 0 58012732 G A
4 rs9996990 0 58013351 C T
4 rs6853264 0 58075747 C T
4 rs917674 0 58077421 C T
4 rs12500068 0 58098554 T C
4 rs6825426 0 58123111 A G
4 rs991920 0 58178960 C T
4 rs2204370 0 58264562 T C
4 rs17088644 0 58597247 G T
4 rs13134774 0 58664089 A C
4 rs979119 0 58671636 G A
4 rs12505795 0 58696511 G T
4 rs1480319 0 58707016 C T
4 rs270233 0 58933127 A G
4 rs3943387 0 59028886 C T
4 rs1222271 0 59304973 A G
4 rs11133566 0 59345914 A G
4 rs1463323 0 59348360 C T
4 rs7674325 0 59932187 T G
4 rs1354254 0 60082188 T C
4 rs17089560 0 60176254 C T
4 rs1983239 0 60249365 A G
4 rs6815012 0 60730605 A G
4 rs1993672 0 60855477 T G
4 rs1588514 0 61371578 G T
4 rs7660113 0 61371895 A G
4 rs6831772 0 61866264 T C
4 rs12501471 0 61903366 G A
4 rs17090351 0 61921234 A G
4 rs10030728 0 61950476 G A
4 rs7439943 0 61967025 A G
4 rs12499198 0 62088597 G A
4 rs924940 0 62100860 C T
4 rs17090424 0 62163043 A G
4 rs7695405 0 62163509 C T
4 rs17090446 0 62255222 T C
4 rs7661450 0 62303629 G A
4 rs335271 0 62361459 C T
4 rs10008278 0 62366666 T C
4 rs17090492 0 62373539 A G
4 rs4640696 0 62606930 T C
4 rs34855831 0 62728124 C T
4 rs7692732 0 63239289 C T
4 rs778959 0 63255019 C A
4 rs10027721 0 63689854 C T
4 rs1395728 0 63811369 G T
4 rs1507315 0 63824453 A G
4 rs976921 0 64076807 T C
4 rs13144816 0 64103715 A G
4 rs2346937 0 64125181 A C
4 rs17628227 0 64316145 A C
4 rs2090189 0 64337600 G A
4 rs4075197 0 65563678 T C
4 rs17085830 0 65905019 A G
4 rs7692514 0 66142596 G A
4 rs10027864 0 66283093 A C
4 rs4860703 0 66584922 C T
4 rs11131615 0 66596857 G A
4 rs11728136 0 66597539 C T
4 rs4440279 0 66616643 C T
4 rs10031256 0 66622386 G A
4 rs17086487 0 66734932 G A
4 rs1459417 0 67033158 A G
4 rs10517955 0 67033505 C T
4 rs2588666 0 67036815 A G
4 rs10011993 0 67093452 A C
4 rs11729723 0 67230762 G A
4 rs17790467 0 67589776 A G
4 rs10518013 0 67600200 T C
4 rs7655881 0 67607007 C T
4 rs13144587 0 67613272 A C
4 rs1353320 0 67677853 T C
4 rs787363 0 67906156 G A
4 rs7690543 0 68056613 C T
4 rs1425660 0 68058793 C T
4 rs10518025 0 68064440 T C
4 rs10005602 0 68113850 G T
4 rs4986942 0 68619601 C T
4 rs13102739 0 68631416 C T
4 rs2582358 0 68654739 G A
4 rs1371927 0 68715140 G T
4 rs718591 0 68716465 C T
4 rs11131729 0 68727562 G A
4 rs17577246 0 68737593 G A
4 rs6811522 0 68738544 A G
4 rs353158 0 68791400 C T
4 rs939207 0 69167671 G A
4 rs17652284 0 69223057 G T
4 rs35377534 0 69252261 A G
4 rs4860296 0 69283448 C T
4 rs2603152 0 69367074 A G
4 rs36069550 0 69500664 C T
4 rs4694270 0 69598506 C T
4 rs7668703 0 70517952 C T
4 rs1238574 0 70709023 A G
4 rs1534672 0 70725698 A G
4 rs4149525 0 70726399 A G
4 rs1399252 0 70999619 G T
4 rs708235 0 71018758 T C
4 rs729314 0 71165706 C A
4 rs4024031 0 71403159 T C
4 rs7439186 0 71469604 G A
4 rs7694409 0 71470174 C T
4 rs13146209 0 71520178 C T
4 rs16845299 0 71520630 C T
4 rs16845371 0 71547009 G A
4 rs17688758 0 71997259 T C
4 rs17689531 0 72022775 T C
4 rs1377287 0 72136575 T C
4 rs11937245 0 72415556 A G
4 rs16846687 0 72438028 C T
4 rs4364228 0 72623347 A G
4 rs1369095 0 73144182 C T
4 rs9994557 0 73146274 A G
4 rs1897814 0 73195704 C T
4 rs1369093 0 73245191 A G
4 rs788927 0 73364994 C A
4 rs2091588 0 74534437 A G
4 rs12506479 0 74592161 C T
4 rs6816849 0 74748325 G A
4 rs425535 0 74863997 G A
4 rs1072389 0 74999784 G A
4 rs10518120 0 75106485 A G
4 rs10518121 0 75144008 A G
4 rs715844 0 75186254 C T
4 rs7691380 0 75624475 C T
4 rs10025144 0 75629315 A G
4 rs6827871 0 75745515 C A
4 rs6854845 0 75746665 G T
4 rs4859880 0 75857836 A G
4 rs1043633 0 75973830 C T
4 rs11944489 0 75980925 T C
4 rs6853754 0 76051855 C T
4 rs17000620 0 76464991 G T
4 rs186562 0 76738361 G A
4 rs6847598 0 76750356 T C
4 rs894251 0 77129840 C T
4 rs17002031 0 77432584 G A
4 rs4859688 0 77439979 T C
4 rs4371638 0 77440267 C T
4 rs13129187 0 77688152 C T
4 rs344108 0 77718624 A G
4 rs344107 0 77719812 C T
4 rs17324961 0 77719935 A G
4 rs7663030 0 77730260 A G
4 rs11938295 0 77739602 A G
4 rs17002240 0 77742277 G A
4 rs4859466 0 77763831 T C
4 rs1994854 0 77767645 A G
4 rs10518160 0 77772872 T G
4 rs4252828 0 77986728 A G
4 rs4241602 0 77987351 C T
4 rs11097684 0 78045685 A G
4 rs716024 0 78145293 A C
4 rs28735825 0 78154524 C T
4 rs17002564 0 78268226 G A
4 rs17002672 0 78333798 C T
4 rs2197167 0 78334386 T G
4 rs1442691 0 78424381 T C
4 rs355687 0 78505578 C T
4 rs10022693 0 78533252 C T
4 rs17416271 0 78544487 T C
4 rs4859868 0 78562573 A G
4 rs958617 0 78605369 C T
4 rs17002781 0 78624604 G A
4 rs9307306 0 78697786 T C
4 rs1546318 0 78949372 A C
4 rs1502877 0 78968798 A C
4 rs10518194 0 79083490 A G
4 rs9284618 0 79083751 G A
4 rs11724700 0 79245028 A G
4 rs9993426 0 79875172 A C
4 rs10001729 0 80049788 G A
4 rs11733517 0 80062229 G A
4 rs1455308 0 80091507 C T
4 rs1471729 0 80180855 C T
4 rs1385056 0 80238693 G A
4 rs1545886 0 80255768 C T
4 rs17443595 0 80394763 G A
4 rs7685006 0 80394862 C T
4 rs17004018 0 80558341 A G
4 rs13132967 0 80968006 C T
4 rs17004812 0 80989462 G A
4 rs17509725 0 80989630 C T
4 rs13140055 0 80993796 G T
4 rs17464115 0 81057927 T C
4 rs7683390 0 81202382 C T
4 rs3733336 0 81207963 A G
4 rs4149 0 82118352 A G
4 rs6850526 0 82123118 G A
4 rs10488928 0 82332999 G T
4 rs6823416 0 82339516 T C
4 rs17005133 0 82340952 A G
4 rs1373637 0 82473932 C T
4 rs2018726 0 82476030 T C
4 rs7657174 0 82556945 G T
4 rs6834681 0 82634810 A G
4 rs7697168 0 82643252 A C
4 rs11099497 0 82644654 C T
4 rs6535279 0 82677938 G T
4 rs17568540 0 82688257 C T
4 rs9307787 0 82690494 A C
4 rs6814999 0 82932359 C T
4 rs17005475 0 83067671 G A
4 rs4693023 0 83132921 T C
4 rs4693026 0 83149478 A G
4 rs2288338 0 83274634 G A
4 rs7695741 0 83323062 T C
4 rs8732 0 83351821 A G
4 rs1113576 0 83368980 T C
4 rs1543163 0 83411635 A C
4 rs953186 0 83433406 A G
4 rs6535350 0 83439160 A G
4 rs11938637 0 83602396 A G
4 rs4693491 0 83627583 T C
4 rs7674113 0 83635676 C T
4 rs11933135 0 83668410 A G
4 rs13139428 0 83673572 G T
4 rs11099551 0 83700755 A G
4 rs3857139 0 83710092 A G
4 rs6821110 0 83954383 C A
4 rs11732191 0 84005377 A G
4 rs11722733 0 84011131 C T
4 rs2868750 0 84045915 T C
4 rs6852740 0 84065038 T C
4 rs7657984 0 84072132 G A
4 rs7673451 0 84091444 C T
4 rs2868760 0 84100592 C A
4 rs17352615 0 84151064 C T
4 rs10025120 0 84216941 A C
4 rs9307824 0 84220612 C T
4 rs12507864 0 84254494 T C
4 rs4693614 0 84260521 A G
4 rs6831788 0 84282828 C T
4 rs17006780 0 84325901 A G
4 rs17356270 0 84606822 C T
4 rs4629440 0 84700945 C T
4 rs10018145 0 84750283 G A
4 rs1906579 0 84793918 A G
4 rs1818238 0 84798143 C T
4 rs12650954 0 84884893 A G
4 rs905991 0 84893974 C T
4 rs1876117 0 84901327 C A
4 rs6815073 0 85080471 G T
4 rs10023423 0 85081980 C T
4 rs4693676 0 85082294 A G
4 rs1545330 0 85428178 A G
4 rs10516733 0 85844157 C T
4 rs168153 0 86340696 C T
4 rs4693701 0 86437529 G A
4 rs2078049 0 86437794 C A
4 rs4693122 0 86581005 G A
4 rs2869362 0 86591202 G A
4 rs1026873 0 86601669 C T
4 rs13150113 0 86689557 G T
4 rs6815441 0 86730514 C T
4 rs7672187 0 86776488 T C
4 rs2575676 0 86930207 C A
4 rs7438872 0 86930609 C T
4 rs17011655 0 87197433 T G
4 rs12503051 0 87369063 A G
4 rs10032200 0 87955141 C A
4 rs16996086 0 88471575 A C
4 rs1462372 0 88478750 A G
4 rs2199458 0 88491716 A G
4 rs13137502 0 88509540 T C
4 rs1351441 0 89167407 T C
4 rs10029067 0 89293297 G A
4 rs28694742 0 89299174 A G
4 rs11097187 0 89302101 A G
4 rs12510688 0 89311962 T C
4 rs17014115 0 89316229 A G
4 rs7665582 0 89433700 C T
4 rs4693959 0 89445906 G T
4 rs10031689 0 89452479 C T
4 rs2869665 0 89453522 A G
4 rs3737488 0 89607905 C T
4 rs7680994 0 89717990 G A
4 rs678701 0 90126051 C T
4 rs679672 0 90126331 A G
4 rs7696471 0 90126909 C T
4 rs4399946 0 90194997 C T
4 rs17015404 0 90228238 C T
4 rs7680595 0 90282853 T G
4 rs17778445 0 90371934 G A
4 rs17175612 0 90432177 C T
4 rs2870006 0 90495946 A G
4 rs1442137 0 90818857 A G
4 rs6837278 0 91069888 A G
4 rs10013360 0 91175600 A G
4 rs7688033 0 91301321 G T
4 rs2169398 0 91307525 T C
4 rs9790562 0 91546380 C T
4 rs6856591 0 91607363 A G
4 rs13150060 0 91632410 T C
4 rs17248761 0 91775468 A G
4 rs7667572 0 92053582 A G
4 rs11930117 0 92158224 T G
4 rs2204703 0 92163756 A G
4 rs6815212 0 92179229 T C
4 rs10006439 0 92201568 C A
4 rs12646710 0 92381094 G A
4 rs4508848 0 92615579 A C
4 rs4693287 0 92930924 T G
4 rs10516916 0 93660958 C T
4 rs17020286 0 94159658 T C
4 rs7684707 0 94219390 A G
4 rs6813949 0 94227970 C T
4 rs17020631 0 94380515 A G
4 rs11731687 0 94745528 A G
4 rs7435060 0 94759826 G T
4 rs4264798 0 94760262 A G
4 rs12643691 0 94778298 C T
4 rs3805284 0 95458029 C T
4 rs6831015 0 95597814 T C
4 rs17022003 0 95602550 A C
4 rs4699578 0 95607190 C T
4 rs6812065 0 95626444 A G
4 rs6846079 0 95631307 A C
4 rs978429 0 95653664 C A
4 rs6532537 0 96181408 A G
4 rs1384862 0 96309211 T C
4 rs10516969 0 96310163 G A
4 rs1351770 0 96311797 G A
4 rs900617 0 96344267 A G
4 rs4699266 0 96363909 A G
4 rs11730759 0 96377584 T C
4 rs7669439 0 96378484 C T
4 rs2626048 0 96409981 A G
4 rs10003330 0 96424923 A G
4 rs7699716 0 96428992 A G
4 rs1905850 0 96434992 A G
4 rs10008641 0 96461841 A G
4 rs10516983 0 96761233 G A
4 rs1369979 0 96808602 T G
4 rs6823094 0 96897523 C T
4 rs7688717 0 97782987 T C
4 rs6825634 0 98330337 G A
4 rs4374629 0 99411783 G T
4 rs10009693 0 99423280 C T
4 rs6835899 0 99458977 G A
4 rs17027845 0 99527572 C A
4 rs846015 0 99528449 C T
4 rs2000814 0 99528486 C T
4 rs1159918 0 100243009 G T
4 rs3114046 0 100257432 C T
4 rs166892 0 100282765 G A
4 rs17587689 0 100324071 G A
4 rs1154454 0 100338342 C T
4 rs1108961 0 100663166 C T
4 rs7666347 0 100666364 C T
4 rs12649867 0 100673830 A G
4 rs2555482 0 100705602 C A
4 rs1426738 0 100728698 G A
4 rs2866209 0 101131793 T C
4 rs12506292 0 101132253 T C
4 rs13103925 0 101140986 C T
4 rs6825670 0 101168332 A G
4 rs4235448 0 101191677 C T
4 rs10026337 0 101197518 A C
4 rs4130108 0 101216854 C T
4 rs2089540 0 101699382 T C
4 rs6853889 0 101714921 G A
4 rs1567282 0 101725061 C T
4 rs2645370 0 101886921 G A
4 rs12649554 0 101896676 C T
4 rs10020845 0 101989580 T C
4 rs2732518 0 102061730 A G
4 rs2615973 0 102515133 G T
4 rs2016504 0 102566810 C T
4 rs11734573 0 102605800 G A
4 rs10003889 0 102696219 A G
4 rs7695470 0 102701262 C T
4 rs10014485 0 102839879 A G
4 rs151476 0 103075330 G T
4 rs439538 0 103107786 C T
4 rs17226148 0 103205668 A G
4 rs230490 0 103387419 C T
4 rs230489 0 103388441 A G
4 rs230487 0 103389409 T G
4 rs10026360 0 104374596 T C
4 rs7691671 0 104424598 T C
4 rs11937871 0 104792456 C T
4 rs6533118 0 104850169 C A
4 rs2866673 0 104903879 G A
4 rs2951111 0 104919109 A C
4 rs17268078 0 105239875 A G
4 rs2074395 0 105515047 G A
4 rs9986027 0 105591133 T G
4 rs2522517 0 105696569 A G
4 rs2051780 0 105716540 C T
4 rs4585303 0 105803313 A C
4 rs1859161 0 106042692 A G
4 rs4699166 0 106141736 G A
4 rs3796915 0 106474576 A C
4 rs4699189 0 106482235 G T
4 rs9996656 0 106482715 G A
4 rs6533209 0 106482887 A G
4 rs17262087 0 106597582 C T
4 rs2553459 0 106732957 C T
4 rs10050159 0 106765915 G A
4 rs7677557 0 106872861 T C
4 rs17199327 0 106926748 C A
4 rs3108151 0 107295179 T C
4 rs6820792 0 107363636 A G
4 rs2648048 0 107477804 C T
4 rs769169 0 107486817 T C
4 rs10008290 0 107499928 A G
4 rs10034263 0 107501341 A G
4 rs11943338 0 107769255 A G
4 rs10014676 0 107773179 G A
4 rs10488899 0 107864811 G T
4 rs17431749 0 107888737 C T
4 rs2212966 0 107947618 G A
4 rs10489128 0 108065738 C A
4 rs17037473 0 108094650 G A
4 rs17037525 0 108120955 T C
4 rs2672469 0 108462490 C T
4 rs1476086 0 108593062 G A
4 rs12502059 0 108605212 G A
4 rs11732603 0 108671723 C T
4 rs2087874 0 108778519 T G
4 rs6826111 0 108823320 T C
4 rs17038630 0 109056791 G T
4 rs10000124 0 109106451 C A
4 rs2221145 0 109111753 C T
4 rs4956041 0 109113914 C T
4 rs1452397 0 109305397 A G
4 rs219493 0 109350880 C T
4 rs11936528 0 109369135 C T
4 rs1115882 0 109417821 C T
4 rs2575625 0 109636348 T C
4 rs2575657 0 109657931 T C
4 rs12710996 0 109658910 C T
4 rs4547872 0 109926806 C T
4 rs7672923 0 109954423 A G
4 rs12331097 0 109980806 C A
4 rs876365 0 109989467 T C
4 rs7695378 0 110181439 C T
4 rs6820019 0 110211727 A G
4 rs3212153 0 110609481 C T
4 rs7439493 0 110656730 A G
4 rs10033900 0 110659067 C T
4 rs2024111 0 110812598 G A
4 rs11098064 0 110966120 C T
4 rs17041309 0 110979707 C T
4 rs6533491 0 111030787 C T
4 rs6533493 0 111055176 T C
4 rs11936079 0 111055558 C T
4 rs7667291 0 111055836 A G
4 rs10008897 0 111093616 A G
4 rs6831073 0 111121841 G A
4 rs5022521 0 111128587 T C
4 rs12499874 0 111129756 A G
4 rs763298 0 111218256 G T
4 rs244036 0 111231836 A G
4 rs244017 0 111255917 A C
4 rs478454 0 111463277 C T
4 rs7682249 0 111485171 T G
4 rs1900829 0 111509740 C T
4 rs10222783 0 111634826 C T
4 rs13105878 0 111718147 C A
4 rs13141190 0 111728614 A G
4 rs4124159 0 111730243 G A
4 rs10516564 0 111739292 A G
4 rs11726961 0 111928603 A G
4 rs6850589 0 111932510 C T
4 rs1010816 0 111934020 T G
4 rs297012 0 112004589 G A
4 rs17043035 0 112198777 G A
4 rs17576345 0 112201846 C T
4 rs9992389 0 112497952 C T
4 rs1450782 0 112514407 A C
4 rs6830890 0 112519126 G A
4 rs2597899 0 112628325 C T
4 rs326902 0 112676788 T C
4 rs17627147 0 112805191 T C
4 rs17044338 0 113169092 A C
4 rs17604169 0 113195610 G A
4 rs12510189 0 113200382 T C
4 rs17604670 0 113207277 C T
4 rs6839324 0 113240529 G A
4 rs17044418 0 113246438 A G
4 rs2351451 0 113246972 T C
4 rs11098152 0 113269731 G A
4 rs7656819 0 113570885 T C
4 rs12511494 0 113770535 C A
4 rs4834308 0 113808126 A C
4 rs7678728 0 113868607 G T
4 rs12503954 0 113916575 G A
4 rs7654153 0 113963746 T C
4 rs716051 0 113964288 T C
4 rs313938 0 113967494 A G
4 rs313937 0 113967603 A G
4 rs313936 0 113968893 A G
4 rs582050 0 113989326 T C
4 rs6851877 0 114020087 G A
4 rs29302 0 114224592 A G
4 rs3025705 0 114228154 C T
4 rs11946150 0 114295540 A G
4 rs11098192 0 114318689 A G
4 rs7664824 0 114329115 A C
4 rs10008952 0 114330615 G T
4 rs17630012 0 114432254 C T
4 rs11731775 0 114682714 A G
4 rs6816415 0 114772555 T C
4 rs10012647 0 114856627 C T
4 rs766183 0 114864332 G A
4 rs4364328 0 114865091 C T
4 rs12505253 0 114898691 A C
4 rs4549468 0 115225571 G A
4 rs10516601 0 115255278 A G
4 rs7667542 0 115271601 G T
4 rs12643524 0 115292482 A C
4 rs12511321 0 115308760 C T
4 rs4440296 0 115319437 A G
4 rs4269197 0 115638209 G T
4 rs6533817 0 115665320 C T
4 rs6842323 0 115666470 A G
4 rs17486477 0 115844385 A G
4 rs10516608 0 115865849 T C
4 rs10029219 0 116667561 A C
4 rs7677410 0 116684526 C T
4 rs701779 0 117017017 A G
4 rs701793 0 117042009 G A
4 rs10428494 0 117227330 C T
4 rs10007743 0 117558365 A G
4 rs7682047 0 117630678 C T
4 rs298944 0 118000844 A G
4 rs3943702 0 118020477 T C
4 rs4361453 0 118221551 C T
4 rs6812138 0 118353315 G A
4 rs11932636 0 119302960 A G
4 rs3775835 0 119663911 A G
4 rs17050196 0 119896633 C T
4 rs4834733 0 119907402 T C
4 rs983417 0 119929733 A G
4 rs1380158 0 119932620 A G
4 rs17006835 0 120775160 A G
4 rs6850328 0 121242474 G T
4 rs1026083 0 121351003 A C
4 rs863620 0 121393821 G T
4 rs843596 0 121395169 C T
4 rs4833161 0 121403974 G A
4 rs1386814 0 121474967 A G
4 rs1463782 0 121539450 A G
4 rs17051145 0 121545138 T G
4 rs11931196 0 121974645 C T
4 rs6835704 0 122143664 T C
4 rs12639692 0 122149001 C T
4 rs7664875 0 122201508 G A
4 rs13119531 0 122226998 A G
4 rs12711093 0 122231301 A C
4 rs13110590 0 122268517 A C
4 rs9994817 0 122451829 T C
4 rs7680787 0 122624065 C T
4 rs17051396 0 122653098 G A
4 rs2390227 0 122656714 C T
4 rs4833765 0 122657875 A G
4 rs970349 0 122871632 G A
4 rs4001038 0 122886240 T C
4 rs6838639 0 122899165 G A
4 rs13109219 0 122900529 C T
4 rs9999992 0 122902084 A G
4 rs7661311 0 122982259 T C
4 rs2893008 0 123552814 A G
4 rs2390352 0 123558330 T C
4 rs1533236 0 123564458 A G
4 rs308420 0 123767943 A G
4 rs34850283 0 123913992 C T
4 rs1027374 0 124283138 C T
4 rs6845023 0 124285735 G A
4 rs17006928 0 124362035 C T
4 rs11732507 0 124387408 A G
4 rs17807333 0 124387459 G A
4 rs17745658 0 124393598 A G
4 rs6831251 0 124403102 C T
4 rs2589850 0 124531422 C T
4 rs17816583 0 125225107 T C
4 rs4423888 0 125475882 A C
4 rs17008503 0 125637940 C T
4 rs10022344 0 125864319 C T
4 rs1874753 0 125946668 A C
4 rs10213602 0 126066704 A G
4 rs7666354 0 126318368 A G
4 rs6824160 0 126402890 G A
4 rs12500867 0 126476695 A G
4 rs6834632 0 126480268 G A
4 rs6534494 0 126504601 C T
4 rs1864363 0 126524825 T G
4 rs9307578 0 126714120 G T
4 rs4541524 0 126749816 T C
4 rs4077738 0 126749905 T C
4 rs12644234 0 126947359 G T
4 rs11940866 0 127105857 G T
4 rs1320244 0 127235715 A C
4 rs9991404 0 127259366 A G
4 rs1318464 0 127273449 G A
4 rs624738 0 127315595 C A
4 rs6534562 0 127351139 C T
4 rs1396531 0 127353144 A G
4 rs12505574 0 128467975 A G
4 rs10518533 0 129458258 T G
4 rs1032673 0 129465489 A C
4 rs17013522 0 129574927 T C
4 rs12512245 0 129611773 G A
4 rs6837389 0 129612729 C T
4 rs2033052 0 129676284 G A
4 rs17013657 0 129679066 C T
4 rs6813608 0 129709244 A G
4 rs1031691 0 129721687 A G
4 rs4132289 0 130187875 A G
4 rs13139447 0 130318033 G T
4 rs1030696 0 130318128 C T
4 rs11725348 0 130508349 T C
4 rs10518552 0 130536283 C T
4 rs1907454 0 130580317 C T
4 rs6827503 0 131093554 G A
4 rs10003688 0 131097850 A G
4 rs17407415 0 131100838 G A
4 rs13107934 0 131101141 A G
4 rs17050983 0 131280307 T G
4 rs1509446 0 131282886 G T
4 rs1994541 0 131594623 C T
4 rs4864014 0 131599180 A G
4 rs7674705 0 131611683 C T
4 rs13122986 0 132689843 C A
4 rs2863673 0 132773067 C T
4 rs11734516 0 132919103 C T
4 rs17049500 0 133251547 G T
4 rs6812131 0 133407753 C T
4 rs12504144 0 133628547 C T
4 rs2419540 0 133690420 A G
4 rs1374944 0 133741753 G A
4 rs12501689 0 133786573 G A
4 rs7691971 0 133892106 A G
4 rs12650564 0 134038614 C T
4 rs9307688 0 134083486 T C
4 rs10084852 0 134083809 T C
4 rs2420155 0 134120138 T G
4 rs7663268 0 134123827 C T
4 rs976259 0 134153787 A G
4 rs1834407 0 134326078 G T
4 rs7679087 0 134343880 A G
4 rs1908125 0 134392080 C T
4 rs2660733 0 134627285 T C
4 rs6840096 0 134869724 A G
4 rs10034996 0 135796837 G A
4 rs6856596 0 135798890 G A
4 rs6813668 0 135803220 T C
4 rs9998469 0 135839182 G A
4 rs4452493 0 135916968 A G
4 rs6535065 0 135953351 C T
4 rs4452495 0 136042022 A C
4 rs1905461 0 136316187 G T
4 rs1610224 0 136566098 G A
4 rs6854954 0 137397046 G A
4 rs1860966 0 137402211 T C
4 rs10012428 0 137526751 T G
4 rs4864355 0 137535918 A G
4 rs12513015 0 137593654 G T
4 rs7658823 0 137599574 A C
4 rs17048874 0 137614143 A C
4 rs10007934 0 137824601 G A
4 rs7695609 0 137886834 A G
4 rs481565 0 137966680 G A
4 rs17049291 0 137968302 G A
4 rs13129710 0 138229547 C T
4 rs11936879 0 138352416 C T
4 rs6535218 0 138370960 C A
4 rs12498882 0 138381268 T C
4 rs9330352 0 138434955 A C
4 rs6824771 0 138477450 G A
4 rs10021969 0 138535434 G T
4 rs6841316 0 138541971 G A
4 rs9995514 0 138542282 G T
4 rs938025 0 138898310 A G
4 rs9308184 0 139194027 T C
4 rs4241941 0 139195152 A G
4 rs7657780 0 139229237 T G
4 rs17050280 0 139232229 G A
4 rs13120633 0 139234254 T G
4 rs3096659 0 139260411 G A
4 rs6857347 0 139308745 G A
4 rs17306061 0 139403208 A G
4 rs11941340 0 139550075 A C
4 rs719922 0 139552686 A C
4 rs1450454 0 139555962 T C
4 rs11728621 0 139779568 A G
4 rs4863620 0 139876605 A G
4 rs2166596 0 140505632 T C
4 rs7689415 0 140518308 T C
4 rs13114510 0 140534118 A G
4 rs11936429 0 140537671 C T
4 rs706341 0 140545348 A C
4 rs10018489 0 140546481 A C
4 rs8192031 0 140593075 C T
4 rs8192081 0 140606181 C A
4 rs4073315 0 140687323 A G
4 rs7679592 0 140696703 C T
4 rs2175458 0 140709444 T C
4 rs795992 0 140736222 A G
4 rs11100354 0 140824428 C T
4 rs13116165 0 140954867 A G
4 rs6828897 0 140968980 A G
4 rs6817684 0 141019884 G A
4 rs1546716 0 141029512 G A
4 rs6820015 0 141030652 G T
4 rs2139926 0 141035921 A G
4 rs1464434 0 141049040 C T
4 rs1521496 0 141069147 C A
4 rs17005603 0 141083754 T C
4 rs7678137 0 141237134 A G
4 rs4956323 0 141525704 C T
4 rs6813507 0 141561353 G T
4 rs35060427 0 141562798 T G
4 rs4956471 0 141574613 G A
4 rs3886094 0 141580561 T C
4 rs10004266 0 141633234 C T
4 rs9308131 0 141711248 C T
4 rs3733480 0 141783990 C T
4 rs13127505 0 141880770 C T
4 rs3863129 0 141978179 C T
4 rs3851432 0 141996416 C T
4 rs3851433 0 141999286 A G
4 rs3098027 0 142204581 C T
4 rs354850 0 142212781 A G
4 rs893037 0 142280519 G A
4 rs6825690 0 142296923 A G
4 rs1079115 0 142333286 G T
4 rs12502051 0 142785171 A G
4 rs12503750 0 142808503 A G
4 rs2172023 0 143217391 C T
4 rs1907108 0 143227742 T C
4 rs1425531 0 143426031 C T
4 rs6814775 0 143476181 T G
4 rs17739332 0 144323529 G A
4 rs17017810 0 144406061 G A
4 rs17690723 0 144496477 A G
4 rs1450242 0 144576742 C T
4 rs4513513 0 145142571 G A
4 rs6821055 0 145225998 A G
4 rs11935505 0 145226422 G A
4 rs7677662 0 145513053 A G
4 rs10013728 0 146173197 C T
4 rs13109698 0 146211177 C T
4 rs6825120 0 146213427 A C
4 rs1489152 0 146256922 C T
4 rs4240328 0 146257067 G T
4 rs7662930 0 146495355 T C
4 rs6842568 0 146501892 G A
4 rs9997749 0 146642017 C T
4 rs9790707 0 146818215 G T
4 rs4835267 0 146824778 C T
4 rs2135961 0 146825650 C T
4 rs6537382 0 146867376 A C
4 rs6537383 0 146870683 A G
4 rs10434119 0 146932089 T C
4 rs6821225 0 147002718 C T
4 rs10857425 0 147019583 G A
4 rs11100918 0 147112495 A G
4 rs1864372 0 147143572 A G
4 rs1504355 0 147469133 C A
4 rs6839406 0 147582941 T C
4 rs17022582 0 148017820 A G
4 rs4110 0 148499607 G A
4 rs10028794 0 148510474 C T
4 rs4835438 0 148522294 A G
4 rs17475359 0 148566463 T C
4 rs11731298 0 148612488 C T
4 rs2276932 0 148984321 T C
4 rs6535594 0 149132756 G A
4 rs3857080 0 149136440 C T
4 rs17024708 0 149340536 A G
4 rs2048546 0 149342487 A C
4 rs10026568 0 149347854 T C
4 rs6535612 0 149384030 C T
4 rs1490463 0 149386704 C T
4 rs13134311 0 149724882 A C
4 rs525368 0 149729151 T C
4 rs6839286 0 149943840 G A
4 rs7673586 0 149979341 G A
4 rs17687220 0 150616733 C T
4 rs1354363 0 150632409 A G
4 rs905576 0 150634191 A G
4 rs10021126 0 150678416 A C
4 rs1505473 0 150854889 G A
4 rs4501203 0 150924437 A G
4 rs12900938 0 152514471 T C
4 rs3762906 0 152682805 A G
4 rs17027958 0 152782639 C T
4 rs4466023 0 153093492 G A
4 rs11737308 0 153136602 A C
4 rs6810751 0 153156044 G A
4 rs3923993 0 153206597 T C
4 rs6838430 0 153211026 G A
4 rs7678272 0 153229868 A G
4 rs1072789 0 153482738 C A
4 rs10020796 0 153519781 T C
4 rs12642676 0 153557795 T C
4 rs4696332 0 153559468 T C
4 rs3935569 0 153565838 C T
4 rs4443258 0 153565969 C T
4 rs6849505 0 153573491 C T
4 rs4447840 0 153588500 A G
4 rs12650067 0 153601716 A G
4 rs6857876 0 153610164 A G
4 rs6836054 0 153872443 C T
4 rs11737767 0 153879878 C T
4 rs1059355 0 153899658 T C
4 rs12512990 0 153902011 A C
4 rs4696379 0 153936488 C A
4 rs11722167 0 153940203 G A
4 rs7683508 0 153984283 G A
4 rs2090380 0 153986325 A G
4 rs4696402 0 154014175 T C
4 rs4696433 0 154087943 G A
4 rs6535904 0 154110795 G A
4 rs1455841 0 154200347 G A
4 rs961358 0 154240476 G A
4 rs17029990 0 154357175 A G
4 rs7685597 0 154420990 G T
4 rs17030216 0 154520071 C A
4 rs17030220 0 154527439 T G
4 rs11099891 0 154541296 C T
4 rs7687239 0 154558964 A C
4 rs2165084 0 154571036 A G
4 rs17030494 0 154743191 T G
4 rs7673508 0 154769597 C T
4 rs954368 0 154771776 C T
4 rs7663305 0 154938646 G A
4 rs12512005 0 154950464 G T
4 rs9999890 0 154975869 T C
4 rs2404921 0 154988567 C T
4 rs938716 0 155049484 C T
4 rs1388082 0 155248664 C T
4 rs10517592 0 155258749 T C
4 rs12644950 0 155537321 G A
4 rs12648395 0 155541289 T C
4 rs13137121 0 155548453 A G
4 rs156553 0 155681012 A C
4 rs12651031 0 155720349 C A
4 rs12054563 0 155761481 A G
4 rs4449396 0 155766258 C T
4 rs12498643 0 155772689 G A
4 rs1456457 0 155900720 A G
4 rs6845282 0 155922530 C T
4 rs9998561 0 155947269 A G
4 rs1869965 0 155969377 G T
4 rs1378957 0 156029149 A G
4 rs12650515 0 156038542 A C
4 rs12649641 0 156125333 A C
4 rs2625247 0 156515995 G A
4 rs1466516 0 156517289 T C
4 rs9998255 0 156519199 G A
4 rs7679296 0 156539639 C T
4 rs7693386 0 156555835 C T
4 rs7685675 0 156598385 A G
4 rs2625276 0 156600197 G A
4 rs922134 0 156731952 A G
4 rs17313835 0 156739530 T C
4 rs6536096 0 156745915 C T
4 rs17314234 0 156810755 C T
4 rs10020753 0 156834028 T C
4 rs6830845 0 157163691 T C
4 rs10517637 0 157342073 T C
4 rs7694359 0 157437970 C T
4 rs1402788 0 157449136 A C
4 rs6536193 0 157484641 A C
4 rs4691370 0 157589751 A G
4 rs4691372 0 157593703 T C
4 rs7689414 0 157608245 T C
4 rs1469243 0 157795071 T C
4 rs6845322 0 157884105 A G
4 rs4691391 0 157964285 G A
4 rs10517662 0 158093061 C T
4 rs17035827 0 158093737 A G
4 rs4475188 0 158452144 C A
4 rs1383704 0 158704610 A G
4 rs7434819 0 158731019 G A
4 rs6812217 0 158737934 A C
4 rs7677854 0 158742582 T C
4 rs10517688 0 159101703 C T
4 rs1879656 0 159173102 C T
4 rs4364309 0 159255213 C T
4 rs1455456 0 159442046 A G
4 rs13139892 0 159445028 C T
4 rs12640862 0 159619426 C T
4 rs11946928 0 159791519 G A
4 rs17037864 0 159894391 G A
4 rs552893 0 159939364 C T
4 rs12331691 0 159963042 G T
4 rs1133055 0 160221964 A G
4 rs1125409 0 160331540 A G
4 rs13125739 0 160526077 A G
4 rs17318405 0 160526796 T C
4 rs13114723 0 160665557 G A
4 rs17038866 0 160715660 C T
4 rs4690958 0 160766276 A G
4 rs4119125 0 160822830 G A
4 rs6849301 0 160823974 A G
4 rs1796465 0 161058055 A G
4 rs1013340 0 161062144 G T
4 rs10022595 0 161110042 A G
4 rs1922869 0 161114166 T C
4 rs12648235 0 161115744 C T
4 rs4691655 0 161344370 C T
4 rs4691703 0 161736792 G T
4 rs7694824 0 161790594 G A
4 rs988569 0 161795832 A G
4 rs13122745 0 161863893 G A
4 rs6536580 0 162134859 T G
4 rs992955 0 162153936 A G
4 rs13102687 0 162207662 T C
4 rs34018667 0 162236018 G A
4 rs1530425 0 162236867 A G
4 rs1017543 0 162241086 G A
4 rs6820464 0 162324395 G A
4 rs7681811 0 162370089 T C
4 rs10517750 0 162650988 C T
4 rs17041550 0 162719690 A G
4 rs2014158 0 162733928 G A
4 rs10005652 0 163011663 G A
4 rs4405972 0 163239474 C T
4 rs7660998 0 163239721 G A
4 rs4440177 0 163243053 G A
4 rs4533716 0 163243244 A G
4 rs11731765 0 163302616 A G
4 rs4521302 0 163406113 A C
4 rs1471260 0 163443708 A G
4 rs17470184 0 163771109 T C
4 rs10007144 0 163795426 C A
4 rs2320331 0 163990008 C T
4 rs2086241 0 164000953 A G
4 rs4293752 0 164134572 C T
4 rs11732470 0 164158859 C T
4 rs7693363 0 164499999 G T
4 rs3792614 0 164532973 G T
4 rs13149834 0 164562638 C T
4 rs13105536 0 164570672 G A
4 rs17044007 0 164571149 G T
4 rs6857627 0 164669761 T C
4 rs7693115 0 164766062 A G
4 rs923913 0 164777197 A G
4 rs10517791 0 164779320 C T
4 rs11941402 0 165214649 A G
4 rs4431170 0 165284574 A G
4 rs1028212 0 165417351 C T
4 rs1505390 0 165425204 C T
4 rs4079693 0 165458952 T C
4 rs6536824 0 165471242 C T
4 rs1528698 0 165492082 A G
4 rs1528699 0 165542344 T G
4 rs17045434 0 165649008 T G
4 rs17045455 0 165683917 C T
4 rs17045582 0 165726037 T C
4 rs4339166 0 165744136 C T
4 rs4234980 0 165752701 C T
4 rs10034282 0 165754241 C T
4 rs4346606 0 165771791 G T
4 rs7691785 0 165814359 A G
4 rs6846439 0 165822659 T C
4 rs10000216 0 165954865 T C
4 rs13146344 0 165991632 A C
4 rs17623971 0 166055516 G T
4 rs11729242 0 166223992 T G
4 rs7662154 0 166495142 G A
4 rs4691205 0 166495319 C T
4 rs17504069 0 166592849 C T
4 rs4691215 0 166606890 A G
4 rs6816303 0 166655128 G A
4 rs10517871 0 166721110 C T
4 rs10517873 0 166850443 A G
4 rs13123379 0 166921482 A G
4 rs17505781 0 166967504 C T
4 rs9991292 0 166971075 C T
4 rs17047233 0 167008540 G T
4 rs1503293 0 167010685 C T
4 rs4690833 0 167016664 G T
4 rs1826956 0 167019072 A G
4 rs2221058 0 167095645 A G
4 rs1492524 0 167399307 A C
4 rs28391069 0 167559106 C T
4 rs2198738 0 167635674 C T
4 rs17052538 0 167644235 T C
4 rs13109075 0 167645029 T C
4 rs17052594 0 167698563 G A
4 rs7440269 0 167789207 A G
4 rs13116056 0 168216832 C T
4 rs2252135 0 168301771 C T
4 rs17053293 0 168391112 T C
4 rs2169736 0 168401003 A G
4 rs9968440 0 168617513 T C
4 rs2166186 0 168841128 G A
4 rs17525479 0 168853211 G A
4 rs13140793 0 168945264 T C
4 rs9999798 0 168977085 C T
4 rs17053871 0 169175069 G A
4 rs17612144 0 169315867 A G
4 rs2243724 0 169408390 A C
4 rs6819953 0 169414429 G T
4 rs7668720 0 169499240 A G
4 rs2723688 0 169539216 A G
4 rs2723698 0 169558119 G A
4 rs12643131 0 169567817 G A
4 rs17614077 0 169571481 C T
4 rs10010321 0 169577535 G T
4 rs6839585 0 169585678 A G
4 rs6846708 0 169586731 A G
4 rs12649186 0 169588252 T C
4 rs4280700 0 169618568 G T
4 rs7656460 0 169664679 A G
4 rs6852874 0 169676032 A G
4 rs2133911 0 169754830 C T
4 rs1458292 0 169935881 A G
4 rs2331453 0 169936671 T C
4 rs13147728 0 169960188 T G
4 rs2331548 0 169962604 A G
4 rs7673669 0 169972982 C T
4 rs7686225 0 169974756 C T
4 rs17054702 0 169979856 T C
4 rs17626424 0 169981893 A G
4 rs4692693 0 169985016 G T
4 rs13118066 0 170092033 A C
4 rs2660416 0 170133911 A G
4 rs6814821 0 170158097 C T
4 rs1010713 0 170634408 C T
4 rs13122912 0 170676328 A G
4 rs4692758 0 170773712 A G
4 rs3806826 0 170949341 G A
4 rs17055545 0 171203364 T G
4 rs1522603 0 171207036 A G
4 rs6814090 0 171244684 C T
4 rs2332027 0 171672038 A G
4 rs11731647 0 172006998 C T
4 rs9991140 0 172545173 T C
4 rs9312509 0 172557879 G A
4 rs9312510 0 172558394 T G
4 rs6844440 0 172590031 A G
4 rs768709 0 172651944 A C
4 rs3733432 0 172733788 A G
4 rs230 0 172896473 A G
4 rs13152598 0 172947230 A G
4 rs9312523 0 173208191 A G
4 rs6553634 0 173418304 A G
4 rs13130915 0 173466872 C T
4 rs2332519 0 173478710 G A
4 rs10007423 0 173741357 A G
4 rs1903126 0 173797856 G A
4 rs6810619 0 173803914 C T
4 rs3775590 0 174243631 A G
4 rs17059458 0 174371557 A G
4 rs1020231 0 174426144 C T
4 rs7655560 0 174438897 G A
4 rs6820651 0 174461343 A G
4 rs4695849 0 174471671 G A
4 rs11132992 0 174476098 G A
4 rs4695853 0 174484121 C T
4 rs4490433 0 174497836 A G
4 rs17263178 0 174573033 G A
4 rs11728325 0 174578616 T C
4 rs13132889 0 174609693 T G
4 rs7700171 0 174777061 G A
4 rs10471202 0 174803471 G T
4 rs4333160 0 174819012 A G
4 rs7700127 0 174831241 A G
4 rs4695895 0 174837887 C T
4 rs4695907 0 175008790 A G
4 rs11133030 0 175017835 G A
4 rs6834670 0 175022693 A C
4 rs1992016 0 175063668 C A
4 rs2196379 0 175084416 T G
4 rs7657652 0 175094250 T G
4 rs11942884 0 175112520 T G
4 rs2174904 0 175120513 A G
4 rs11947112 0 175122454 G A
4 rs4235204 0 175125617 T C
4 rs17060393 0 175135901 C T
4 rs17060455 0 175230896 G A
4 rs7349744 0 175424172 A G
4 rs1365621 0 175486220 A G
4 rs9999152 0 175556222 G T
4 rs7686453 0 175585803 A C
4 rs11941955 0 175954666 G T
4 rs2637795 0 176124452 C T
4 rs13146658 0 176181659 C T
4 rs4696017 0 176184572 A G
4 rs9992999 0 176480544 A C
4 rs7678146 0 176566962 T C
4 rs4429679 0 176571011 A C
4 rs2644002 0 176652429 A G
4 rs1472324 0 176670796 T G
4 rs17658370 0 176676303 C A
4 rs17062019 0 176707862 C T
4 rs13113026 0 176716522 C T
4 rs2132339 0 176745747 A G
4 rs10049819 0 176820095 A G
4 rs10033742 0 176825221 A G
4 rs903650 0 176827467 A G
4 rs10520316 0 176831865 T G
4 rs6553905 0 176973932 A G
4 rs11133136 0 177127021 A G
4 rs17679314 0 177167740 C T
4 rs6820078 0 177195145 G A
4 rs4690682 0 177202549 A G
4 rs11735748 0 177237359 C T
4 rs4690429 0 177263983 A G
4 rs1454158 0 177290945 A G
4 rs13144122 0 177292032 A C
4 rs13139292 0 177308956 A G
4 rs17631173 0 177310481 G A
4 rs6553957 0 177336067 A G
4 rs12331128 0 177337800 A C
4 rs11133152 0 177339963 G A
4 rs4690437 0 177340086 A C
4 rs309800 0 177467880 C A
4 rs7671044 0 177571116 A G
4 rs17063470 0 177572182 G A
4 rs6842237 0 177573314 A G
4 rs7664413 0 177608707 T C
4 rs3775195 0 177621110 A C
4 rs1436197 0 177862546 C A
4 rs4282116 0 177968578 C A
4 rs13112548 0 177974062 A C
4 rs6838906 0 178072504 A G
4 rs966023 0 178106459 C T
4 rs1009523 0 178151435 G A
4 rs4690376 0 178152242 A G
4 rs17725302 0 178186997 A G
4 rs10520376 0 178203463 G A
4 rs1844483 0 178209089 G A
4 rs17064564 0 178214726 A C
4 rs17064578 0 178221198 T C
4 rs6834946 0 178242537 C T
4 rs17064661 0 178259934 C T
4 rs867612 0 178260268 C T
4 rs12645561 0 178260872 C T
4 rs11940019 0 178261895 A G
4 rs13140743 0 178275220 C T
4 rs17090614 0 178288939 A G
4 rs6830385 0 178291257 C T
4 rs17739370 0 178295429 C T
4 rs17064756 0 178295725 C T
4 rs4690508 0 178295766 G T
4 rs1395480 0 178297393 C T
4 rs17677777 0 178301110 C T
4 rs17739994 0 178313514 C A
4 rs17064825 0 178328886 A G
4 rs2279932 0 178354886 A G
4 rs17742216 0 178419101 C T
4 rs1902019 0 178710704 A G
4 rs1711386 0 178988148 A G
4 rs1462505 0 179002061 T C
4 rs17756250 0 179012585 A G
4 rs12501924 0 179389470 C T
4 rs2715373 0 179390635 A C
4 rs6840687 0 179392878 G T
4 rs1903532 0 179407255 A C
4 rs17066480 0 179535956 A C
4 rs17066523 0 179544731 T G
4 rs2890028 0 179547537 A C
4 rs10434287 0 179549653 A G
4 rs12504394 0 179704824 G A
4 rs1947202 0 179705308 A G
4 rs13144575 0 179932194 C T
4 rs7698185 0 179944540 C A
4 rs17066974 0 179947803 T C
4 rs9312239 0 179962359 G T
4 rs17067096 0 180014954 G A
4 rs17746595 0 180116455 A G
4 rs11934681 0 180121844 A G
4 rs13118455 0 180291324 G A
4 rs1455698 0 180306130 A G
4 rs7688643 0 180319752 T C
4 rs10031494 0 180337189 A C
4 rs2584396 0 180467353 T G
4 rs2716771 0 180472339 A G
4 rs6852457 0 180652005 C T
4 rs17090640 0 180667647 G A
4 rs11724099 0 180668187 T G
4 rs1112857 0 180959787 A G
4 rs7680285 0 180991444 A G
4 rs1689004 0 181008167 A G
4 rs7697007 0 181028790 A G
4 rs17068866 0 181119137 T C
4 rs6855724 0 181124269 C T
4 rs7663206 0 181148678 T C
4 rs17069051 0 181196155 T G
4 rs7696117 0 181211523 A G
4 rs10020466 0 181306647 A G
4 rs4437296 0 181310570 C T
4 rs6811892 0 181312837 G A
4 rs1320083 0 181350614 A G
4 rs7678786 0 181351635 C T
4 rs17069404 0 181358136 A G
4 rs17794036 0 181358718 A C
4 rs2727427 0 181361148 T C
4 rs13127074 0 181361180 G A
4 rs13134793 0 181448254 T C
4 rs17069770 0 181479706 G A
4 rs13114558 0 181497819 T C
4 rs6851035 0 181499684 C T
4 rs3095966 0 181501862 T C
4 rs1035423 0 181518101 A G
4 rs3113752 0 181519492 A G
4 rs4861444 0 181734640 A G
4 rs10866239 0 181756792 G A
4 rs7657018 0 181757422 G A
4 rs12648100 0 181782574 T C
4 rs12644875 0 181782616 C T
4 rs6832395 0 181782692 A G
4 rs13122971 0 181810622 C T
4 rs10015408 0 181851323 C T
4 rs17070467 0 181941847 G A
4 rs17070468 0 181942406 A C
4 rs13121678 0 181957456 A G
4 rs4349637 0 182065498 C A
4 rs12650765 0 182065770 G A
4 rs10018288 0 182101689 A G
4 rs17070731 0 182110328 A G
4 rs6845037 0 182118509 C T
4 rs9994253 0 182140400 T C
4 rs4861928 0 182153124 A G
4 rs6810865 0 182158275 A G
4 rs17183352 0 182227059 G A
4 rs7692027 0 182287004 G A
4 rs6552495 0 182288767 C T
4 rs2309472 0 182300733 A G
4 rs6838270 0 182307648 A G
4 rs4861966 0 182397058 A G
4 rs12649512 0 182410954 G T
4 rs10006195 0 182420303 C T
4 rs7654623 0 182421815 A C
4 rs17071826 0 182470210 T C
4 rs17210704 0 182523766 A C
4 rs6552517 0 182576586 C T
4 rs17072249 0 182691071 A G
4 rs17283383 0 182727482 A C
4 rs4333223 0 182733805 A G
4 rs10012329 0 182740613 T C
4 rs7687804 0 182742349 C T
4 rs1400624 0 182817468 A G
4 rs2063956 0 182895078 C T
4 rs6816160 0 182942414 A G
4 rs6812990 0 182975220 T C
4 rs335101 0 183021079 C T
4 rs1125145 0 183061232 A G
4 rs7349674 0 183123850 C T
4 rs11132117 0 183124933 A G
4 rs10015135 0 183143126 C T
4 rs2726822 0 183244218 T G
4 rs2675531 0 183247111 A G
4 rs1516530 0 183260894 T C
4 rs12505033 0 183367131 T C
4 rs11736941 0 183368769 C T
4 rs6812487 0 183460719 G A
4 rs4428328 0 183472582 G A
4 rs10033526 0 183516599 A C
4 rs9985535 0 183518246 A G
4 rs6814485 0 183526414 G A
4 rs13109227 0 183529154 A C
4 rs6818350 0 183532267 A C
4 rs12499296 0 183536086 A G
4 rs9312302 0 183578598 G A
4 rs12648977 0 183589823 C T
4 rs4535369 0 183594938 A G
4 rs13340295 0 183650100 G A
4 rs6829893 0 183651765 A G
4 rs4862091 0 183684204 C T
4 rs11727669 0 183684925 G T
4 rs4577620 0 183692580 G A
4 rs4467618 0 183692641 A G
4 rs3805200 0 183709842 A G
4 rs4862103 0 183735309 G A
4 rs4241754 0 183744704 C T
4 rs11132152 0 183760216 A G
4 rs6854616 0 183761427 G A
4 rs11132155 0 183793275 T C
4 rs17265016 0 183796259 G A
4 rs11132156 0 183797355 C T
4 rs1377943 0 183929581 T C
4 rs17290885 0 184168117 T C
4 rs868083 0 184280695 G A
4 rs868082 0 184280944 C T
4 rs9995832 0 184283411 T G
4 rs17074720 0 184311757 G A
4 rs11132179 0 184311806 A G
4 rs17294373 0 184323148 C T
4 rs17074740 0 184323983 C A
4 rs4415002 0 184335306 C T
4 rs13141754 0 184441694 A G
4 rs11732255 0 184441917 T G
4 rs7658620 0 184447081 A G
4 rs6811805 0 184481702 A G
4 rs13127102 0 184504511 C T
4 rs10011527 0 184507881 C T
4 rs4394039 0 184510402 C T
4 rs13128324 0 184535274 A G
4 rs4547833 0 184572036 C T
4 rs6832981 0 184572951 A G
4 rs6838230 0 184577177 T C
4 rs5019706 0 184577348 A G
4 rs6845392 0 184697574 G T
4 rs13142457 0 184704385 T C
4 rs4370182 0 184712051 G T
4 rs9990869 0 184720139 T C
4 rs930306 0 184725906 C T
4 rs7682282 0 184757437 A G
4 rs2871381 0 184811318 A G
4 rs6552719 0 184841111 C T
4 rs7696821 0 184848691 T C
4 rs17363081 0 184848958 A G
4 rs4861584 0 184865121 C T
4 rs10212888 0 184924281 A G
4 rs7655396 0 184928980 T C
4 rs3811775 0 184936790 C T
4 rs7669472 0 185019266 C T
4 rs4421030 0 185066950 C A
4 rs1921560 0 185088697 C A
4 rs999759 0 185245514 A G
4 rs12505296 0 185299830 T C
4 rs6831978 0 185303451 A G
4 rs1105207 0 185304463 A G
4 rs793779 0 185312684 G A
4 rs7655371 0 185324939 C T
4 rs17075783 0 185325492 T C
4 rs2241500 0 185329052 C T
4 rs6827018 0 185344606 A G
4 rs3756094 0 185350934 G A
4 rs3756095 0 185354298 C T
4 rs11723606 0 185359278 C T
4 rs13116389 0 185359416 G T
4 rs6854047 0 185462993 C T
4 rs4862379 0 185474558 G A
4 rs965938 0 185481019 G A
4 rs4862439 0 185781300 C T
4 rs13142179 0 185781717 C T
4 rs7670324 0 185791901 C T
4 rs11736582 0 185804494 G A
4 rs6832271 0 185805191 C T
4 rs6835984 0 185810760 A G
4 rs4861647 0 185874675 C T
4 rs13143382 0 185877443 A G
4 rs4355430 0 185885897 C T
4 rs16813 0 185930269 G A
4 rs13119549 0 185935259 T C
4 rs6844558 0 185981436 C T
4 rs4861655 0 185983220 A G
4 rs2310156 0 186022884 A G
4 rs2289722 0 186336465 A G
4 rs7672394 0 186353670 T G
4 rs4314326 0 186383415 T C
4 rs6849514 0 186386587 T C
4 rs4241798 0 186400228 T C
4 rs6846185 0 186401713 C T
4 rs12644280 0 186423655 G A
4 rs7674108 0 186507280 A G
4 rs6823956 0 186519992 C T
4 rs6818789 0 186522953 C T
4 rs2171046 0 186525914 T C
4 rs2306707 0 186559109 T C
4 rs6821894 0 186571441 T C
4 rs6822552 0 186586768 T C
4 rs9312338 0 186589959 A G
4 rs7686233 0 186590237 T G
4 rs4862559 0 186593672 A G
4 rs4340826 0 186594332 A G
4 rs1039237 0 186688767 A G
4 rs4487396 0 186695208 C T
4 rs2310357 0 186697494 C T
4 rs979922 0 186701046 C A
4 rs6830250 0 186707604 C T
4 rs4862571 0 186714004 A C
4 rs7684943 0 186715008 A G
4 rs13126725 0 186717589 G A
4 rs4862577 0 186751341 C T
4 rs2648126 0 186782291 A G
4 rs10033624 0 186861791 C T
4 rs10155470 0 186882290 T C
4 rs1454746 0 186884336 A G
4 rs830829 0 186893350 G T
4 rs1401573 0 186943462 A G
4 rs12648771 0 186953813 C T
4 rs7699825 0 186961525 T C
4 rs7656677 0 187054136 C T
4 rs4862644 0 187057812 C T
4 rs10866290 0 187114479 T C
4 rs13145616 0 187215016 A C
4 rs12511874 0 187217560 C T
4 rs13133050 0 187230737 A C
4 rs12331264 0 187233838 C T
4 rs6839415 0 187237305 T C
4 rs10004538 0 187378920 A G
4 rs1376535 0 187390722 G A
4 rs1376534 0 187390861 G T
4 rs6832915 0 187391215 A C
4 rs10866292 0 187404608 G T
4 rs921453 0 187411802 G A
4 rs2375799 0 187414115 C T
4 rs2119883 0 187469075 A G
4 rs13131052 0 187485933 G T
4 rs189031 0 187556139 C T
4 rs7663350 0 187561798 C T
4 rs167853 0 187585952 A G
4 rs2130909 0 187588477 C T
4 rs327102 0 187640836 A G
4 rs925642 0 187678866 A G
4 rs3733416 0 187680241 G A
4 rs9995398 0 187695564 C T
4 rs6834299 0 187697015 C T
4 rs13145229 0 187701648 T C
4 rs6847347 0 187707798 C T
4 rs4862752 0 187906366 C T
4 rs10026367 0 187916497 C T
4 rs6829136 0 187926758 G T
4 rs715070 0 187954207 C T
4 rs6835306 0 187966612 C T
4 rs4862758 0 187981262 T C
4 rs6818214 0 188009643 A G
4 rs976000 0 188227951 A G
4 rs1156741 0 188265382 A G
4 rs6857356 0 188469538 A G
4 rs9992060 0 188680866 C T
4 rs13148546 0 188690307 A C
4 rs4861758 0 188707091 G T
4 rs4318702 0 188717853 C T
4 rs4618368 0 188805951 C T
4 rs10866305 0 188844211 A G
4 rs11936270 0 188856430 C A
4 rs7696985 0 188865510 T C
4 rs13146799 0 188899298 T C
4 rs6553132 0 188939849 C T
4 rs2131288 0 188943843 C T
4 rs2131287 0 188943890 G T
4 rs6553136 0 188945315 A G
4 rs4862860 0 189022420 A G
4 rs4323178 0 189095790 A C
4 rs7682583 0 189139613 A G
4 rs6553184 0 189150656 A G
4 rs4279287 0 189151984 A G
4 rs13145617 0 189181266 A G
4 rs4863124 0 189189273 C T
4 rs11735401 0 189220431 G A
4 rs12639689 0 189240218 A G
4 rs12510602 0 189310768 C T
4 rs7663546 0 189502823 A C
4 rs4549442 0 189522393 A G
4 rs2377343 0 189524738 T C
4 rs4241895 0 189528831 C T
4 rs11735347 0 189542277 T G
4 rs456469 0 189544807 C T
4 rs7661693 0 189766744 G T
4 rs1448738 0 189785918 C T
4 rs7662770 0 189891709 G A
4 rs6820632 0 189892200 A G
4 rs11941513 0 189949645 A C
4 rs6841266 0 190034291 C T
4 rs2889668 0 190037254 G T
4 rs2377560 0 190037266 A C
4 rs6822346 0 190065197 A G
4 rs6834497 0 190066616 C T
4 rs10019172 0 190087210 G T
4 rs7699928 0 190088167 C T
4 rs1563455 0 190293157 A C
4 rs4863170 0 190333580 C T
4 rs7686524 0 190427447 G A
4 rs9985694 0 190459134 G A
4 rs6826535 0 190467123 G A
4 rs11729484 0 190552585 C T
4 rs1996801 0 190710253 A G
4 rs6844114 0 190745892 G A
4 rs17080259 0 190838050 C T
4 rs4145513 0 190862103 C T
4 rs6838769 0 190915650 G A
5 rs341260 0 90199 C T
5 rs6899226 0 393377 C T
5 rs2434389 0 516808 A G
5 rs386057 0 685748 A G
5 rs17568860 0 874001 G A
5 rs16868012 0 959731 C T
5 rs3810853 0 1051918 G A
5 rs11954838 0 1115240 G T
5 rs7379059 0 1143298 T C
5 rs11747247 0 1200573 G T
5 rs7732589 0 1213668 G A
5 rs7724858 0 1225703 G A
5 rs4073918 0 1244425 A G
5 rs2736122 0 1257621 C T
5 rs37017 0 1379762 G A
5 rs12516758 0 1390349 T C
5 rs10064525 0 1392721 T G
5 rs27048 0 1412645 C T
5 rs10043491 0 1476785 A C
5 rs40180 0 1494439 A G
5 rs2963285 0 1550734 T C
5 rs10079102 0 1550942 C T
5 rs2962066 0 1552714 G A
5 rs9312928 0 1693575 G T
5 rs16884543 0 1761089 A G
5 rs16901305 0 1844498 C T
5 rs260397 0 1854257 A G
5 rs260402 0 1881733 A G
5 rs260409 0 1887817 C T
5 rs6861105 0 1897640 C T
5 rs17537048 0 1901205 A G
5 rs1994388 0 1912921 A G
5 rs2353009 0 1917151 A G
5 rs10055976 0 1953161 G A
5 rs17612453 0 2016422 C T
5 rs10475134 0 2075162 T G
5 rs7704452 0 2077642 A G
5 rs13180333 0 2099667 A G
5 rs10051274 0 2105709 C T
5 rs6879627 0 2109901 C T
5 rs7446517 0 2117795 T C
5 rs11953155 0 2131784 C T
5 rs7719723 0 2137758 G T
5 rs6893579 0 2144662 G A
5 rs7735656 0 2150273 T G
5 rs6863477 0 2166433 C T
5 rs10073915 0 2178140 C T
5 rs1458521 0 2229014 T C
5 rs10068115 0 2252398 A G
5 rs1458513 0 2254295 A G
5 rs9765121 0 2269218 A C
5 rs7718226 0 2305490 G A
5 rs10474742 0 2363480 C T
5 rs6869394 0 2366237 G A
5 rs6895737 0 2389029 C T
5 rs624376 0 2400149 C T
5 rs464716 0 2400280 C T
5 rs10462757 0 2420984 G A
5 rs6875672 0 2447447 C T
5 rs438055 0 2448052 A G
5 rs370672 0 2448146 A G
5 rs6555108 0 2448160 G A
5 rs7720355 0 2518949 C T
5 rs6877761 0 2605834 C T
5 rs1868037 0 2627745 T C
5 rs437272 0 2627822 A G
5 rs7703939 0 2628328 A G
5 rs323668 0 2632712 C T
5 rs2962558 0 2664086 C T
5 rs2937761 0 2664245 A G
5 rs950864 0 2667858 A C
5 rs4866667 0 2755932 C T
5 rs16870453 0 2795776 C T
5 rs1497457 0 2799759 A G
5 rs7710715 0 2802282 A G
5 rs17626019 0 2844917 C T
5 rs13160629 0 2845113 C T
5 rs438418 0 2849436 A G
5 rs559379 0 2851856 A G
5 rs16870625 0 2883677 G A
5 rs4866694 0 2886593 T C
5 rs1494063 0 2974992 T C
5 rs4242095 0 2979710 A G
5 rs6888766 0 2981865 A G
5 rs2009370 0 3004742 A G
5 rs10057618 0 3017208 T C
5 rs11133974 0 3028654 T C
5 rs7728601 0 3064862 G A
5 rs172700 0 3104267 A G
5 rs17544008 0 3108117 C T
5 rs369283 0 3179620 A G
5 rs1632064 0 3219694 C T
5 rs10045706 0 3292902 A G
5 rs6860525 0 3343024 C T
5 rs10073886 0 3360109 C T
5 rs4242090 0 3365033 A C
5 rs876023 0 3452780 C T
5 rs828302 0 3573395 T C
5 rs2561992 0 3584513 G A
5 rs2166365 0 3597830 G A
5 rs6870795 0 3651176 C T
5 rs4866458 0 3655804 C T
5 rs1502644 0 3671006 T G
5 rs16872244 0 3671350 T C
5 rs2398622 0 3678658 C T
5 rs6892937 0 3684777 A C
5 rs11960785 0 3693627 T C
5 rs6878714 0 3715708 A G
5 rs2134400 0 3717009 T G
5 rs10040425 0 3727332 A C
5 rs13156175 0 3774574 G A
5 rs1994579 0 3845917 G A
5 rs2967821 0 3846180 C T
5 rs12153260 0 3856449 C T
5 rs16872456 0 3862889 A G
5 rs10475241 0 3895815 T C
5 rs547398 0 3973783 C T
5 rs3938039 0 4176833 C A
5 rs11953297 0 4186632 G A
5 rs261130 0 4376717 A C
5 rs13168384 0 4396901 G T
5 rs9313078 0 4397964 C T
5 rs4702677 0 4407484 A G
5 rs6894740 0 4438356 A G
5 rs6887047 0 4439786 C T
5 rs6887571 0 4440130 C T
5 rs1030490 0 4574945 G T
5 rs16873639 0 4578875 C T
5 rs6887582 0 4629210 A G
5 rs293102 0 4632694 C T
5 rs7731649 0 4668593 C T
5 rs7716432 0 4675355 C T
5 rs4235550 0 4776500 A G
5 rs10069581 0 4777480 G A
5 rs11857958 0 4888934 T G
5 rs6894984 0 4907084 A C
5 rs6868240 0 4938915 A C
5 rs42202 0 4977446 C T
5 rs30449 0 4992930 A G
5 rs467075 0 5023977 A G
5 rs156251 0 5063242 A G
5 rs814790 0 5110692 C T
5 rs10042501 0 5126400 G A
5 rs12516403 0 5129879 A G
5 rs7720806 0 5136207 C T
5 rs997428 0 5167648 T C
5 rs4702241 0 5202232 G A
5 rs1366165 0 5204149 C T
5 rs6888758 0 5208254 C T
5 rs10512780 0 5283260 T C
5 rs7721079 0 5314703 A C
5 rs4128586 0 5316866 G A
5 rs11747342 0 5335483 T C
5 rs6891687 0 5383342 G T
5 rs11134112 0 5388969 T G
5 rs2964437 0 5398894 C A
5 rs2399696 0 5419547 A G
5 rs3747730 0 5475858 T C
5 rs13181223 0 5496203 G A
5 rs16875692 0 5536047 G A
5 rs17770324 0 5539266 A G
5 rs1871473 0 5546157 G T
5 rs252613 0 5570011 A C
5 rs11741289 0 5577176 G A
5 rs246760 0 5580216 C T
5 rs16875838 0 5597328 C T
5 rs17791535 0 5649753 A G
5 rs12110260 0 5711184 T G
5 rs7725206 0 5729063 C T
5 rs34950 0 5768140 A G
5 rs40587 0 5797519 C T
5 rs32558 0 5798853 T C
5 rs40516 0 5825953 C T
5 rs10454950 0 5912054 C T
5 rs216578 0 5951796 A G
5 rs10474793 0 5972299 T C
5 rs457990 0 6023131 A G
5 rs17769749 0 6043189 G A
5 rs4334845 0 6141688 G A
5 rs993046 0 6162445 T C
5 rs2914757 0 6257996 G A
5 rs2925703 0 6286005 T G
5 rs2925702 0 6286955 A G
5 rs10050369 0 6311020 C T
5 rs1864218 0 6315439 C T
5 rs12716179 0 6317306 T C
5 rs12520404 0 6323989 G A
5 rs6872084 0 6328426 C T
5 rs13189546 0 6336397 A C
5 rs824634 0 6439663 C T
5 rs169250 0 6450203 C A
5 rs272479 0 6464724 A G
5 rs272461 0 6488117 A G
5 rs9765361 0 6504171 C T
5 rs10055883 0 6574609 G T
5 rs248800 0 6660400 G T
5 rs39848 0 6669762 G A
5 rs16877813 0 6724546 A G
5 rs751594 0 6790678 T C
5 rs1566039 0 6821914 G A
5 rs275468 0 6838445 C T
5 rs870347 0 6845035 T G
5 rs9313172 0 6854290 A G
5 rs2397719 0 6922386 G A
5 rs13190346 0 7083694 A G
5 rs2029907 0 7091161 A G
5 rs9654456 0 7093653 T C
5 rs7725101 0 7099016 C T
5 rs11134203 0 7138170 C T
5 rs4702433 0 7142618 A C
5 rs13166960 0 7179551 G A
5 rs6420053 0 7183381 A G
5 rs16878549 0 7279325 C T
5 rs252545 0 7479953 G A
5 rs10512925 0 7487961 G A
5 rs7714110 0 7528287 T C
5 rs1392481 0 7538237 C T
5 rs877886 0 7659279 A G
5 rs4701790 0 7704187 C T
5 rs10060054 0 7749260 C T
5 rs16879109 0 7792917 C T
5 rs326162 0 7819850 A C
5 rs4702506 0 7854289 T C
5 rs7730643 0 7875963 A G
5 rs326121 0 7876288 C T
5 rs6860289 0 8062748 A G
5 rs1453363 0 8073378 C T
5 rs4702523 0 8073928 G A
5 rs10043550 0 8074665 G A
5 rs13172069 0 8131880 C T
5 rs340671 0 8436209 T C
5 rs6555548 0 8446336 A G
5 rs10475431 0 8447327 G T
5 rs16880661 0 8465020 C T
5 rs13177016 0 8493663 C T
5 rs173134 0 8494868 C T
5 rs1157652 0 8565638 G A
5 rs199169 0 8586300 G A
5 rs4280839 0 8857503 A G
5 rs16881512 0 8862669 G A
5 rs7702790 0 8870267 C T
5 rs17225452 0 8873310 T G
5 rs12716205 0 9078628 C T
5 rs886511 0 9155728 G T
5 rs3846574 0 9161412 T C
5 rs1806125 0 9192881 T G
5 rs1806085 0 9197607 A G
5 rs1806112 0 9200137 T C
5 rs40680 0 9203989 C T
5 rs1479651 0 9204238 A G
5 rs10042101 0 9218895 C T
5 rs6873909 0 9287073 A G
5 rs2463506 0 9357942 A G
5 rs17196621 0 9359420 A C
5 rs40654 0 9371411 C T
5 rs17258120 0 9423834 G T
5 rs11951666 0 9429290 T G
5 rs3822794 0 9438454 G A
5 rs268542 0 9456166 G T
5 rs442173 0 9509018 T C
5 rs465107 0 9522303 A G
5 rs3756737 0 9534392 C T
5 rs218052 0 9580273 G T
5 rs6874254 0 9610282 C T
5 rs218036 0 9616496 C T
5 rs385 0 9617380 T C
5 rs41457 0 9617512 A G
5 rs395 0 9617945 A G
5 rs10036822 0 9714227 A G
5 rs4702641 0 9716840 T C
5 rs194060 0 9717016 A C
5 rs2387174 0 9829373 G T
5 rs1015588 0 9831983 A G
5 rs11739224 0 9868176 C A
5 rs10491227 0 9871766 T C
5 rs16883772 0 9888495 A C
5 rs17275422 0 9894959 T C
5 rs12521751 0 9896255 G A
5 rs1395093 0 10018290 A G
5 rs10474658 0 10034362 T C
5 rs1476481 0 10036432 A G
5 rs12658915 0 10040087 C T
5 rs10066275 0 10069158 A G
5 rs6870221 0 10140822 C A
5 rs2202815 0 10159036 G A
5 rs2607324 0 10240549 G A
5 rs7702977 0 10306644 G A
5 rs11951923 0 10309122 A G
5 rs2589653 0 10478341 C T
5 rs2962330 0 10481725 G A
5 rs17759853 0 10489579 A G
5 rs7732984 0 10497207 C T
5 rs2589658 0 10501076 G T
5 rs2919756 0 10503977 A G
5 rs6883094 0 10512454 T G
5 rs814586 0 10531998 C T
5 rs6887463 0 10532639 C T
5 rs2589656 0 10537351 G A
5 rs959219 0 10574343 T C
5 rs7712927 0 10585111 A C
5 rs11948562 0 10619490 T C
5 rs11745612 0 10638180 T C
5 rs6894331 0 10652117 C T
5 rs34091808 0 10667969 C T
5 rs4701885 0 10863028 C T
5 rs6860099 0 10883440 A G
5 rs2399984 0 10924404 C T
5 rs2907122 0 10965031 C T
5 rs6885224 0 11169945 C T
5 rs13188937 0 11172241 G T
5 rs16901347 0 11172773 T C
5 rs1018965 0 11175485 G T
5 rs4702797 0 11286173 A G
5 rs13160436 0 11291539 C T
5 rs6869903 0 11300854 C T
5 rs28210 0 11302152 G A
5 rs6860372 0 11303097 C T
5 rs6881516 0 11347020 A G
5 rs40485 0 11390193 G A
5 rs154753 0 11392036 C T
5 rs31837 0 11397573 G T
5 rs4702809 0 11518138 G A
5 rs32434 0 11523516 A G
5 rs10513101 0 11599392 A G
5 rs10055710 0 11607481 C T
5 rs11955159 0 11737875 G A
5 rs4642366 0 11982921 A G
5 rs10068669 0 12641719 G A
5 rs233364 0 13583651 A G
5 rs10062092 0 13689874 A G
5 rs3734109 0 13735892 G A
5 rs17263496 0 13737444 G A
5 rs2896104 0 13739720 C A
5 rs6554809 0 13740976 C T
5 rs17208191 0 13846802 T G
5 rs895314 0 13847984 C T
5 rs3849080 0 14068444 T C
5 rs163819 0 14069439 C T
5 rs7708445 0 14076584 C T
5 rs10056415 0 14421026 C T
5 rs6882373 0 14478601 G A
5 rs6881024 0 14539821 T C
5 rs40297 0 14543201 T G
5 rs3993996 0 14545898 C T
5 rs152642 0 14578799 T G
5 rs16903631 0 14673696 C T
5 rs992737 0 14677305 C T
5 rs1697124 0 14755632 G T
5 rs1353258 0 14855659 G T
5 rs10513191 0 14869666 C T
5 rs2441022 0 14902038 A G
5 rs3006064 0 14902964 A G
5 rs16903741 0 14946949 A G
5 rs4702064 0 14952142 A C
5 rs1992707 0 14986700 G A
5 rs304562 0 15432384 C T
5 rs581957 0 15548576 A G
5 rs13185525 0 15925573 A G
5 rs7707378 0 16034119 G T
5 rs6866525 0 16034232 C T
5 rs6876369 0 16035369 A G
5 rs32199 0 16037234 A G
5 rs7701823 0 16054101 T C
5 rs1371974 0 16287578 A G
5 rs32141 0 16408600 C T
5 rs12187814 0 16410418 C T
5 rs2451851 0 16589850 A G
5 rs12516207 0 16608493 C T
5 rs6861112 0 16627761 A G
5 rs257170 0 16631835 C T
5 rs6892658 0 16645335 T G
5 rs152726 0 16724163 A G
5 rs10051970 0 16732052 T C
5 rs17429731 0 16755049 C T
5 rs31509 0 16760970 G A
5 rs17651095 0 16810263 A C
5 rs7726872 0 16820505 A C
5 rs17651165 0 16820769 T C
5 rs253324 0 16829442 C T
5 rs17614174 0 16862419 C T
5 rs7711618 0 16878237 A G
5 rs17651767 0 16924422 T G
5 rs249131 0 16961453 G T
5 rs17708295 0 16969440 A G
5 rs6866220 0 17025067 A G
5 rs17708415 0 17069833 T C
5 rs17652001 0 17086303 G A
5 rs6880043 0 17092491 C A
5 rs13175997 0 17160258 C T
5 rs11952802 0 17200074 G A
5 rs12716119 0 17234794 G A
5 rs10053617 0 17247021 T G
5 rs2937754 0 17255803 A G
5 rs299384 0 17368172 C T
5 rs7729265 0 17391377 C T
5 rs1397576 0 17400274 C T
5 rs7712657 0 17401187 C T
5 rs2173758 0 17403662 T C
5 rs2173759 0 17404483 A G
5 rs2459791 0 17434249 A G
5 rs10057009 0 17445833 A G
5 rs2402396 0 17509888 G T
5 rs6876885 0 17803270 G T
5 rs16887557 0 17807202 A G
5 rs4866258 0 17933360 C T
5 rs10941929 0 17981553 A C
5 rs10941964 0 18050107 C T
5 rs2455406 0 18051144 T G
5 rs691360 0 18074375 A G
5 rs17661265 0 18215931 T C
5 rs6868510 0 18268789 T C
5 rs11954903 0 18503663 T C
5 rs2937515 0 18741673 A G
5 rs2962233 0 18783485 A G
5 rs12515138 0 18792568 C T
5 rs10472175 0 18819946 G A
5 rs9292384 0 18839672 C T
5 rs10059239 0 18879807 C A
5 rs1021470 0 19427619 A G
5 rs13170473 0 19488982 A G
5 rs1521023 0 19668948 C T
5 rs4866039 0 19678764 G T
5 rs16888157 0 19871092 A G
5 rs2892429 0 19970119 T G
5 rs2063229 0 20294072 A C
5 rs10941711 0 20382657 A C
5 rs981587 0 20491707 T C
5 rs1703049 0 20559438 A G
5 rs2434781 0 20570592 C T
5 rs7446081 0 20799399 G A
5 rs7731475 0 21267757 G T
5 rs1817950 0 21551543 G A
5 rs13354466 0 21699135 T G
5 rs17328673 0 21817206 T C
5 rs10941934 0 22119976 T C
5 rs2963652 0 22141555 A G
5 rs16897695 0 22652137 G A
5 rs268972 0 22656527 G T
5 rs2119887 0 22755474 G T
5 rs9293037 0 22799308 A G
5 rs11748547 0 22946602 C T
5 rs11959007 0 22956970 C A
5 rs10067560 0 23101848 G A
5 rs11958955 0 23153562 C T
5 rs7736091 0 23155672 T G
5 rs7726338 0 23243400 T C
5 rs17376026 0 23244025 C T
5 rs17316188 0 23623610 A G
5 rs1814984 0 23687444 G T
5 rs12516553 0 23694438 C T
5 rs331303 0 24343572 A G
5 rs972303 0 24355555 A G
5 rs1428365 0 24482475 A G
5 rs1169561 0 24486805 A G
5 rs1505877 0 24592778 A G
5 rs16893586 0 24593325 A G
5 rs16893608 0 24600075 G A
5 rs1395026 0 24643756 C T
5 rs7737195 0 24794619 T C
5 rs4421074 0 24833154 T C
5 rs6881214 0 24837899 T C
5 rs10059367 0 24852377 A G
5 rs13162819 0 24856119 C T
5 rs10036252 0 25451819 A G
5 rs10078091 0 25495005 G A
5 rs10058099 0 25504896 G A
5 rs2331930 0 25615591 C T
5 rs2972323 0 25717662 G A
5 rs4355485 0 26013301 A G
5 rs11745199 0 26118309 A G
5 rs10062689 0 26181001 A G
5 rs6883139 0 26182839 T C
5 rs6884362 0 26193999 A G
5 rs6862088 0 26322668 G A
5 rs6882967 0 26336760 C T
5 rs6866505 0 26349480 A G
5 rs12189045 0 26357027 T C
5 rs1494699 0 26394566 A G
5 rs12654244 0 26602765 C T
5 rs10064442 0 26932005 A G
5 rs10942232 0 27072469 T C
5 rs2199214 0 27302423 C T
5 rs961208 0 27308254 G T
5 rs12188777 0 27352499 T G
5 rs4642381 0 27729100 A G
5 rs6889876 0 27804605 C T
5 rs11739378 0 27949271 C T
5 rs30809 0 27952031 T G
5 rs13159803 0 27952573 T G
5 rs2434548 0 28295497 A G
5 rs10056131 0 28302858 G T
5 rs1154991 0 28310093 C T
5 rs4260681 0 28397668 A G
5 rs2042319 0 28662328 T C
5 rs2042321 0 28685156 C T
5 rs2081919 0 28899999 T C
5 rs17552964 0 29143371 C T
5 rs2115118 0 29425243 C T
5 rs10069250 0 29567773 G A
5 rs4587088 0 29588169 T C
5 rs2330148 0 29689156 A G
5 rs1463423 0 29690605 C T
5 rs10461870 0 29697762 G A
5 rs3101011 0 29704121 A C
5 rs6450712 0 29721456 A G
5 rs17576177 0 29780462 A G
5 rs6860417 0 29788558 A G
5 rs1428330 0 29902666 C T
5 rs2923769 0 29935020 A C
5 rs9292368 0 30108604 C T
5 rs10039248 0 30113024 A G
5 rs6450770 0 30390398 G A
5 rs12654311 0 30395852 G A
5 rs12515247 0 30411717 A G
5 rs12515629 0 30415061 C T
5 rs4262120 0 30563394 A G
5 rs12515842 0 30866579 A G
5 rs13356444 0 30919960 C T
5 rs11739505 0 30933575 T C
5 rs12515837 0 30940316 T C
5 rs13174447 0 31020645 A G
5 rs7720376 0 31061575 C T
5 rs1032713 0 31063153 A G
5 rs4330472 0 31094448 C T
5 rs7724768 0 31095369 G T
5 rs7724797 0 31095521 A C
5 rs16900783 0 31245334 G A
5 rs652379 0 31357809 C T
5 rs607613 0 31388117 C T
5 rs13186496 0 31582579 C T
5 rs250834 0 31602210 T C
5 rs1560143 0 31642204 G A
5 rs10940960 0 31646411 A G
5 rs6885718 0 31657655 A G
5 rs6890960 0 31658376 A C
5 rs6882746 0 31659869 C T
5 rs16901401 0 31666904 G A
5 rs1531618 0 31682155 G T
5 rs17414142 0 31726664 G A
5 rs16901514 0 31748372 A G
5 rs4867081 0 31749374 A C
5 rs7714189 0 31750346 C T
5 rs12516878 0 31751739 C A
5 rs7707027 0 31761519 A G
5 rs13340334 0 31798903 T C
5 rs7718233 0 31814203 G A
5 rs6450868 0 31862003 G A
5 rs16901644 0 31867203 G A
5 rs13347335 0 31868701 C T
5 rs2330778 0 31869442 A G
5 rs10472790 0 31870238 T C
5 rs7712010 0 31907887 A C
5 rs7709630 0 31916371 T C
5 rs4340934 0 31920673 G A
5 rs12110008 0 31969830 C T
5 rs13181283 0 31970353 C T
5 rs7721251 0 31973207 T C
5 rs7733163 0 31982409 G A
5 rs2052852 0 31993222 A C
5 rs6860464 0 31993822 C T
5 rs889216 0 32029638 G A
5 rs403457 0 32049210 C T
5 rs328617 0 32051339 G T
5 rs161533 0 32056026 T C
5 rs3909431 0 32058850 G T
5 rs671879 0 32130401 G A
5 rs191241 0 32451077 A G
5 rs7725679 0 32500158 A C
5 rs1458047 0 32588433 G A
5 rs6886553 0 32636097 C A
5 rs6859120 0 32663139 A C
5 rs6450920 0 32669282 C A
5 rs12521228 0 32670974 A G
5 rs976576 0 32722499 G A
5 rs1173738 0 32772902 C T
5 rs6860419 0 32985044 C A
5 rs2619862 0 33068755 G A
5 rs3765147 0 33458881 G A
5 rs12659798 0 33464297 C T
5 rs256600 0 33497319 C T
5 rs4146150 0 33565137 A G
5 rs16891337 0 33578638 A G
5 rs4242083 0 33589017 A G
5 rs16891371 0 33591433 A G
5 rs7730682 0 33594566 C T
5 rs13176570 0 33610356 A G
5 rs9791008 0 33621983 T C
5 rs4321753 0 33667805 C A
5 rs977842 0 33828203 C T
5 rs2548024 0 33831673 A G
5 rs26722 0 33963870 C T
5 rs6451050 0 33968322 G T
5 rs12659370 0 33988581 C A
5 rs299601 0 34026870 G T
5 rs7379110 0 34053621 C T
5 rs17585602 0 34402152 A G
5 rs4703457 0 34564835 A G
5 rs7735808 0 34567357 A G
5 rs6859986 0 34578602 C T
5 rs448182 0 34663915 C T
5 rs256294 0 34676280 C T
5 rs256295 0 34676491 C A
5 rs7702104 0 34691121 A G
5 rs462492 0 34800987 G A
5 rs336486 0 34845473 A C
5 rs336470 0 34859409 A G
5 rs2069478 0 34909596 G A
5 rs7719119 0 34960515 A G
5 rs40200 0 35045745 G A
5 rs40201 0 35047845 C T
5 rs10941231 0 35052896 A G
5 rs1587605 0 35146865 T C
5 rs6893048 0 35766304 T C
5 rs6451241 0 35933518 A C
5 rs10060125 0 36277071 C A
5 rs12659453 0 36354241 A G
5 rs13158909 0 36356516 A G
5 rs4602648 0 36431978 T C
5 rs10941292 0 36433782 C T
5 rs2455277 0 36459584 C T
5 rs2455280 0 36460425 T C
5 rs4869681 0 36653738 G A
5 rs3776579 0 36654493 T G
5 rs3776585 0 36668022 A G
5 rs3776597 0 37437848 C T
5 rs16903764 0 37866788 G T
5 rs2910743 0 37888797 T C
5 rs2910737 0 37898176 C T
5 rs3096143 0 37899053 G A
5 rs1423435 0 37905088 C T
5 rs2973080 0 37906865 C T
5 rs2910730 0 37909973 T G
5 rs4574573 0 37915720 G A
5 rs7729623 0 37916982 C A
5 rs2216712 0 37918703 A G
5 rs958502 0 37921235 G A
5 rs4869559 0 37922538 A C
5 rs17331976 0 38001384 C T
5 rs1845496 0 38042262 G T
5 rs2471068 0 38104956 A G
5 rs879184 0 38112559 C T
5 rs13355907 0 38129168 C A
5 rs7716864 0 38380359 A G
5 rs3099130 0 38381445 C T
5 rs10512684 0 38417839 A G
5 rs2956598 0 38435130 C A
5 rs3729598 0 38523740 A G
5 rs1562134 0 38601073 C T
5 rs10075011 0 38690423 G A
5 rs1428498 0 38698659 T C
5 rs6862694 0 38714694 C T
5 rs4283817 0 38722734 C T
5 rs6888067 0 38802148 C T
5 rs444556 0 39113938 C T
5 rs3822462 0 39338358 C T
5 rs696764 0 39342493 G A
5 rs700239 0 39373689 A C
5 rs3849774 0 39437622 T C
5 rs3860796 0 39438575 A G
5 rs7735747 0 39481169 C T
5 rs348620 0 40286821 C A
5 rs529750 0 40287885 A C
5 rs1631660 0 40830927 A G
5 rs16870537 0 40943218 T C
5 rs2329431 0 40953191 C T
5 rs373469 0 41273830 C A
5 rs13179463 0 41347002 A G
5 rs4380707 0 41405404 C T
5 rs10512771 0 41415656 A G
5 rs897807 0 41417693 C A
5 rs10512793 0 41751702 T C
5 rs4410646 0 42569642 A C
5 rs2972781 0 42716326 T C
5 rs11951328 0 42854408 G A
5 rs1423652 0 42856350 C T
5 rs11744749 0 43164060 A G
5 rs11748138 0 43233265 C T
5 rs17303482 0 43236708 G A
5 rs4515309 0 44002170 C A
5 rs1482679 0 44385415 G A
5 rs13158953 0 44598274 G A
5 rs10512916 0 50310649 A G
5 rs7715247 0 50318550 C T
5 rs17820197 0 50391229 T C
5 rs2961806 0 50392502 C T
5 rs6866012 0 50400307 A G
5 rs16879682 0 51657466 T G
5 rs10074792 0 51700018 T C
5 rs12521835 0 51700435 C A
5 rs1363959 0 52071371 G T
5 rs2432144 0 52133266 C T
5 rs2927686 0 52168400 C T
5 rs2447858 0 52168715 T C
5 rs4865749 0 52175899 G A
5 rs16880533 0 52230770 C T
5 rs30101 0 52417299 G T
5 rs16881275 0 52614762 A G
5 rs6450127 0 52663996 A C
5 rs6450128 0 52664035 G T
5 rs4279297 0 52698518 C T
5 rs271245 0 53187303 G T
5 rs3822502 0 53210473 G T
5 rs3797246 0 53510501 C T
5 rs13164469 0 53513531 G T
5 rs26770 0 53519661 A G
5 rs3776656 0 53520792 T C
5 rs33283 0 53521327 A G
5 rs6450182 0 53553830 T C
5 rs6873666 0 53684474 G A
5 rs12654643 0 53738058 A G
5 rs7722951 0 53739530 C T
5 rs17342535 0 53744849 T C
5 rs10045090 0 53929224 C A
5 rs16883196 0 53931756 G A
5 rs2197502 0 53935602 T C
5 rs1445837 0 54048853 G T
5 rs2075401 0 54184663 A C
5 rs17627141 0 54191031 G T
5 rs2195394 0 54247654 G A
5 rs17443195 0 54250627 G T
5 rs1811345 0 54251169 G A
5 rs9292076 0 54251194 A C
5 rs13159954 0 54286886 A G
5 rs2112938 0 54327955 C A
5 rs16884281 0 54814447 T C
5 rs16884632 0 55189983 G A
5 rs162085 0 55219716 C T
5 rs10045084 0 55333925 A G
5 rs415407 0 55414956 G T
5 rs10214316 0 55444040 C T
5 rs13328207 0 55567087 G A
5 rs27573 0 55567749 G T
5 rs637033 0 55567861 A G
5 rs32510 0 55568321 C T
5 rs32497 0 55641055 G A
5 rs1423115 0 55641683 C T
5 rs3911664 0 55761177 C T
5 rs40566 0 55828578 T C
5 rs30365 0 55828785 C T
5 rs30364 0 55829376 C A
5 rs11948950 0 55876283 G A
5 rs4485880 0 55877238 G A
5 rs4700382 0 55882435 C T
5 rs1279627 0 55930580 C T
5 rs16886018 0 55978051 A C
5 rs13185691 0 55981589 C T
5 rs10039206 0 55988778 C T
5 rs978405 0 56259853 A C
5 rs7703149 0 56271822 A C
5 rs6890927 0 56284925 T C
5 rs12659958 0 56333946 C T
5 rs6878762 0 56334695 C T
5 rs4358486 0 56344981 G A
5 rs331031 0 56346338 A G
5 rs831776 0 56347075 T C
5 rs6881897 0 56836190 C T
5 rs12518745 0 56881357 C T
5 rs16887120 0 56884904 C T
5 rs10454814 0 56891952 C A
5 rs179507 0 56937591 G A
5 rs10472028 0 57254667 A G
5 rs13189262 0 57274320 G T
5 rs7715831 0 57291294 A G
5 rs1826106 0 57337744 A G
5 rs1470990 0 57340073 G A
5 rs7735334 0 57340902 A G
5 rs2591919 0 57894922 T C
5 rs10514874 0 58049332 T C
5 rs895377 0 58050530 C T
5 rs2675380 0 58093288 A G
5 rs13354482 0 58122015 T C
5 rs159746 0 58145292 C T
5 rs925824 0 58172884 A G
5 rs6865647 0 58399201 A G
5 rs7444432 0 58491538 G T
5 rs2112956 0 58520735 T C
5 rs7714765 0 59569008 A G
5 rs10471476 0 59569640 C A
5 rs16878165 0 59794824 T C
5 rs10056275 0 59829465 C T
5 rs10070347 0 60572119 A G
5 rs6861729 0 60705710 A G
5 rs10035484 0 60858543 C A
5 rs1833831 0 60861517 C T
5 rs1582545 0 60861742 C T
5 rs696888 0 60898157 C T
5 rs1354138 0 60933255 A C
5 rs26912 0 60936095 C T
5 rs7715669 0 60936296 G A
5 rs1446001 0 61047818 A G
5 rs6449558 0 61085552 C T
5 rs12516216 0 61092625 C A
5 rs6449570 0 61242239 T G
5 rs9291747 0 61394933 A C
5 rs10514950 0 62020357 G A
5 rs1900180 0 62041610 C T
5 rs16891097 0 62091796 G A
5 rs1402912 0 62175815 G A
5 rs184738 0 62527612 G A
5 rs346420 0 62529212 T G
5 rs10514958 0 62529686 C T
5 rs358824 0 63117788 C T
5 rs358523 0 63217612 C T
5 rs13186658 0 63795467 C A
5 rs66360 0 64317015 C T
5 rs11742800 0 64403371 C T
5 rs11740656 0 64772879 A G
5 rs16894638 0 65268670 T G
5 rs183702 0 65455331 C T
5 rs29460 0 65534403 A G
5 rs10515008 0 65589342 A C
5 rs16895073 0 65596821 T C
5 rs17251088 0 65598729 T C
5 rs7717523 0 65599040 T C
5 rs1366275 0 65599360 T C
5 rs2914030 0 65600341 G T
5 rs1465566 0 65638377 T C
5 rs6890124 0 65910316 C T
5 rs13158031 0 66211156 A G
5 rs152448 0 66216892 A G
5 rs734828 0 66221262 A G
5 rs16896062 0 66260128 A G
5 rs1946260 0 66275052 T C
5 rs42325 0 66276513 C T
5 rs40206 0 66276998 G A
5 rs2888109 0 66277028 G T
5 rs706701 0 66277117 A C
5 rs3756561 0 66493080 C T
5 rs10940094 0 66502865 A G
5 rs10070739 0 66544879 T C
5 rs4700177 0 66545138 A G
5 rs9291881 0 66567056 G A
5 rs1835019 0 66583829 A G
5 rs6449859 0 66663691 A G
5 rs10061750 0 66792556 A G
5 rs6860822 0 66794632 G A
5 rs17308588 0 66799452 A G
5 rs4607305 0 67010538 T C
5 rs10054692 0 67095390 A G
5 rs3813668 0 67096077 C T
5 rs13182765 0 67151565 A G
5 rs9986158 0 67308629 A G
5 rs11953134 0 67348542 T C
5 rs17237118 0 67406227 G T
5 rs12652661 0 67534057 A G
5 rs10515077 0 67613801 A C
5 rs6862818 0 67729637 T C
5 rs830474 0 67732517 C T
5 rs1863982 0 67768380 A G
5 rs1344367 0 67845698 G T
5 rs1990991 0 67930745 T C
5 rs13152864 0 68003493 A G
5 rs13175238 0 68058660 G A
5 rs7709393 0 68186380 G A
5 rs337253 0 68423069 T G
5 rs299099 0 68720419 G T
5 rs28529133 0 68828296 A G
5 rs4976210 0 70307464 A G
5 rs7443786 0 70952506 G A
5 rs621292 0 70967633 G A
5 rs11949150 0 70974473 G T
5 rs16870866 0 70977673 C T
5 rs2239670 0 71015503 G A
5 rs16871475 0 71020547 G A
5 rs6891713 0 71054304 G A
5 rs16872519 0 71133485 G A
5 rs754101 0 71239769 A C
5 rs898219 0 71240138 G T
5 rs1217741 0 71241023 T C
5 rs1217816 0 71388338 A C
5 rs7732739 0 71409383 A G
5 rs9293794 0 71472020 A G
5 rs10055619 0 71474274 C T
5 rs7718007 0 71654937 G A
5 rs3112483 0 71750904 C T
5 rs6895716 0 71809046 C A
5 rs10050720 0 72023208 G A
5 rs1046064 0 72386139 A G
5 rs7448965 0 72419041 C T
5 rs636926 0 72419617 C A
5 rs7719668 0 72463436 T G
5 rs4429830 0 72573021 T C
5 rs4131513 0 72578446 A C
5 rs4704068 0 72580837 C T
5 rs4704077 0 72596647 A G
5 rs3922417 0 72619502 A G
5 rs17663872 0 72791309 T C
5 rs7722653 0 72818878 A G
5 rs12651911 0 72822630 A G
5 rs1352200 0 73167334 C T
5 rs2434215 0 73201991 G A
5 rs2931426 0 73209251 A G
5 rs411585 0 73211316 C T
5 rs366733 0 73221801 A G
5 rs365084 0 73222351 G A
5 rs11952583 0 73309105 A C
5 rs255600 0 73309201 G A
5 rs376049 0 73326518 T C
5 rs17636051 0 73331754 C T
5 rs1351143 0 73364934 T C
5 rs10515174 0 73447378 T C
5 rs6891167 0 73455955 C T
5 rs292203 0 73506784 C T
5 rs167111 0 73507192 G A
5 rs7728448 0 73516925 A G
5 rs611708 0 73575358 A C
5 rs630098 0 73579258 A G
5 rs296941 0 73746587 T C
5 rs294975 0 73747281 G A
5 rs12153302 0 73777378 G A
5 rs2927632 0 73778656 G A
5 rs2962189 0 73778774 A G
5 rs890995 0 73788266 C T
5 rs10515182 0 73837896 G T
5 rs4704147 0 73861278 A G
5 rs17670147 0 73904734 G A
5 rs13173835 0 73947591 G A
5 rs820853 0 73962506 C T
5 rs6453072 0 73966901 G A
5 rs3756444 0 73987775 G A
5 rs6453087 0 74163159 C T
5 rs6888163 0 74212755 A G
5 rs10069954 0 74239784 A G
5 rs9293636 0 74239946 G A
5 rs12657184 0 74331528 G A
5 rs10052034 0 74342313 G A
5 rs16872698 0 74947435 T G
5 rs12234025 0 75014916 G A
5 rs7733891 0 75099610 A G
5 rs1525763 0 75200884 A G
5 rs1525783 0 75240469 C T
5 rs4704275 0 75269747 A C
5 rs7731991 0 75273274 C T
5 rs13165217 0 75302629 C T
5 rs12522470 0 75509233 C T
5 rs10462538 0 75552105 T C
5 rs2937715 0 75568053 C T
5 rs11748035 0 75651786 A G
5 rs890708 0 75684160 C T
5 rs6880993 0 75746813 A G
5 rs10067617 0 75747296 C A
5 rs6859984 0 75769568 T C
5 rs2068434 0 75779471 T C
5 rs4703710 0 75783886 T C
5 rs7727095 0 75795407 A G
5 rs4704325 0 75827508 T G
5 rs3797390 0 75907065 A G
5 rs2069681 0 75914752 T C
5 rs2069655 0 75917720 C T
5 rs3797437 0 75955950 C A
5 rs1320021 0 76219181 A G
5 rs987951 0 76221198 C T
5 rs7721799 0 76250378 A G
5 rs10473985 0 76305056 G A
5 rs4484404 0 76316299 A C
5 rs1048834 0 76369337 A C
5 rs1001960 0 76371119 G A
5 rs12519589 0 76418218 A G
5 rs1982658 0 76499542 G A
5 rs11739698 0 76503432 C T
5 rs2359877 0 76720537 C A
5 rs6453330 0 76871345 T C
5 rs4704434 0 76890568 A G
5 rs7703420 0 76891021 C T
5 rs4532348 0 76891429 G T
5 rs1895254 0 76942489 C T
5 rs4541640 0 76943827 A C
5 rs7734027 0 77173522 A G
5 rs10069818 0 77202560 A G
5 rs12521066 0 77249424 G A
5 rs13154492 0 77262582 G A
5 rs355416 0 77272926 A G
5 rs355415 0 77273254 T C
5 rs10064609 0 77278872 A C
5 rs355412 0 77280135 G A
5 rs355410 0 77282521 A C
5 rs4532349 0 77473165 A G
5 rs2362834 0 77812321 C T
5 rs12189541 0 77816427 C T
5 rs7722214 0 77926281 G A
5 rs341903 0 77933091 A G
5 rs341917 0 77949565 G A
5 rs7714373 0 78021218 G A
5 rs565802 0 78024759 C T
5 rs6878810 0 78034805 A C
5 rs10514145 0 78035233 T C
5 rs252235 0 78061140 C A
5 rs7704939 0 78074198 A C
5 rs16875961 0 78115511 A G
5 rs4704525 0 78123484 T C
5 rs337847 0 78259888 A G
5 rs6453423 0 78268889 A G
5 rs4704542 0 78272540 T C
5 rs705415 0 78291960 G A
5 rs2290637 0 78668550 G T
5 rs6870619 0 78996050 A G
5 rs12651804 0 79003360 C T
5 rs2278240 0 79033391 G A
5 rs12514461 0 79041057 A G
5 rs109894 0 79068089 G A
5 rs11739525 0 79071781 A G
5 rs4703796 0 79217017 C A
5 rs12658005 0 79228519 G T
5 rs6876520 0 79230312 C T
5 rs7707589 0 79233056 G A
5 rs2438632 0 79392193 A C
5 rs16877483 0 79393103 G T
5 rs2438631 0 79393144 C T
5 rs6863009 0 79401691 A G
5 rs4704609 0 79402443 G T
5 rs10474010 0 79411443 G A
5 rs10057542 0 79423347 C T
5 rs6890275 0 79473286 G T
5 rs17200856 0 79532244 C T
5 rs6865790 0 79870334 C A
5 rs6151735 0 80025471 G A
5 rs16878204 0 80168005 T C
5 rs10491487 0 80323368 A C
5 rs26905 0 80364540 A G
5 rs10514203 0 80373479 G A
5 rs696879 0 80384331 G A
5 rs40046 0 80442429 A C
5 rs248990 0 80446168 C T
5 rs10514211 0 80482514 A G
5 rs7718438 0 80482875 A G
5 rs11949363 0 80509137 A G
5 rs2270825 0 80608545 C T
5 rs1039326 0 80609768 G A
5 rs9546 0 80625946 T C
5 rs16899116 0 81029595 T G
5 rs1550802 0 81053445 G T
5 rs4703842 0 81056637 A C
5 rs4703527 0 81063925 A G
5 rs2897524 0 81174174 G A
5 rs9293301 0 81634599 C T
5 rs224808 0 81686797 C T
5 rs224945 0 81714463 A G
5 rs10491245 0 81714913 A G
5 rs1847040 0 81938623 G T
5 rs4703911 0 82012854 C T
5 rs12054792 0 82020844 C T
5 rs12188665 0 82024079 T C
5 rs7703068 0 82025104 C T
5 rs1549262 0 82080216 C A
5 rs7725235 0 82082648 A C
5 rs7712500 0 82083323 G T
5 rs16899961 0 82120504 C T
5 rs13176760 0 82152745 G A
5 rs10050614 0 82154979 A C
5 rs1504998 0 82201161 C T
5 rs1193695 0 82543086 A G
5 rs7706361 0 82684424 T C
5 rs1445780 0 82709977 A G
5 rs4558964 0 82786549 A G
5 rs2292013 0 82792625 A C
5 rs17348094 0 82826483 G A
5 rs310511 0 82826722 T G
5 rs2045380 0 82948216 C T
5 rs3777048 0 82955664 T C
5 rs336948 0 82958596 T C
5 rs3846635 0 82960734 T C
5 rs336965 0 82968585 T C
5 rs10058970 0 83030867 A G
5 rs1457075 0 83034211 T C
5 rs6897626 0 83036792 C T
5 rs4282296 0 83284724 A G
5 rs6452558 0 83292653 G A
5 rs2301074 0 83306192 A G
5 rs7725025 0 83307574 T C
5 rs958643 0 83307587 C T
5 rs17629239 0 83333988 T C
5 rs2269287 0 83360520 C T
5 rs2301098 0 83408465 T C
5 rs348894 0 83410784 A G
5 rs1552986 0 83964113 A C
5 rs7710912 0 83978954 G A
5 rs17206509 0 84088679 C T
5 rs7707956 0 84091283 T C
5 rs10474144 0 84178732 G T
5 rs11960412 0 84389994 G A
5 rs4602659 0 84556276 T C
5 rs4289589 0 85307476 G T
5 rs13172392 0 85309578 C T
5 rs6872709 0 85441996 C T
5 rs16902229 0 85727108 G A
5 rs6897770 0 85758452 G A
5 rs2937096 0 85767390 C T
5 rs12518171 0 86129665 G T
5 rs4244386 0 86163751 G A
5 rs17446201 0 86427826 C T
5 rs2624165 0 86460269 A G
5 rs30421 0 86460539 C T
5 rs30400 0 86483920 A G
5 rs840831 0 87001557 G A
5 rs16903178 0 87776730 A G
5 rs192015 0 87906959 T C
5 rs9293516 0 88747297 C T
5 rs11742119 0 88780645 T C
5 rs7727304 0 88867274 C T
5 rs7727198 0 88889955 A G
5 rs4443451 0 89005564 G A
5 rs2365904 0 89179240 C T
5 rs4916786 0 89476946 C T
5 rs2060424 0 89523688 G A
5 rs10054249 0 89550034 T C
5 rs4916794 0 89573928 C T
5 rs16868525 0 89640426 C A
5 rs2303801 0 89770768 C T
5 rs16869341 0 90306939 A G
5 rs10070771 0 90415505 A G
5 rs17577253 0 90750056 C T
5 rs1423595 0 90795928 A G
5 rs7737612 0 91075910 A G
5 rs4640831 0 91499442 A C
5 rs4242231 0 91804748 G A
5 rs13155975 0 91807756 A G
5 rs7710769 0 91831697 A C
5 rs7709237 0 91942698 A G
5 rs17082472 0 92020006 T C
5 rs258952 0 92055195 G A
5 rs7724557 0 92236275 A G
5 rs6876638 0 92282024 C T
5 rs17082764 0 92290203 C T
5 rs4869420 0 92617660 A C
5 rs1545708 0 92632106 A C
5 rs7448571 0 92643805 A C
5 rs17314172 0 93167165 T C
5 rs2081863 0 93616849 G A
5 rs13189435 0 93699673 A C
5 rs308207 0 93731985 C T
5 rs7718517 0 93751943 G T
5 rs9285014 0 93796132 C T
5 rs952664 0 93798480 G A
5 rs17379236 0 93798912 C T
5 rs17084109 0 94153513 T G
5 rs159598 0 94186517 T G
5 rs13184495 0 94191436 C T
5 rs27005 0 94197654 A G
5 rs12518627 0 94211094 G A
5 rs26997 0 94239189 T C
5 rs469968 0 94252979 G A
5 rs13170906 0 94267120 C A
5 rs7715499 0 94331398 A G
5 rs1426095 0 94446289 G A
5 rs372190 0 94459053 G A
5 rs1469393 0 94734559 G A
5 rs12522074 0 94743198 A G
5 rs17084706 0 94759717 G A
5 rs2162716 0 94762306 A C
5 rs2731826 0 94890124 G A
5 rs12658215 0 95027958 C T
5 rs11745143 0 95089373 C T
5 rs13188464 0 95108891 C T
5 rs7736948 0 95143681 A G
5 rs10428702 0 95390839 T C
5 rs6232 0 95751785 A G
5 rs436321 0 95754483 C A
5 rs6231 0 95757592 C T
5 rs6556923 0 95782351 A G
5 rs10074809 0 95818902 C T
5 rs2350291 0 95821532 A G
5 rs6885297 0 95949002 T C
5 rs17086432 0 95970970 T C
5 rs11746232 0 96363459 A G
5 rs27439 0 96373981 T C
5 rs17087294 0 96403620 A G
5 rs17592834 0 96431438 G A
5 rs13167790 0 96466616 C T
5 rs316198 0 96481613 T C
5 rs6863597 0 96483480 C T
5 rs316199 0 96483509 T C
5 rs39597 0 96484131 G T
5 rs27311 0 96505108 A C
5 rs6556983 0 96840017 C T
5 rs10476724 0 97030575 T C
5 rs2352229 0 97306269 G A
5 rs11959302 0 97308232 A G
5 rs4362966 0 97315701 G A
5 rs1363886 0 97315918 A G
5 rs7725036 0 97438982 C T
5 rs17166485 0 98307825 C T
5 rs7715226 0 98524787 C T
5 rs2602970 0 99258312 C T
5 rs17167440 0 99260185 C T
5 rs17414873 0 99260268 C T
5 rs10478218 0 99260992 A C
5 rs12654056 0 101019270 A G
5 rs6887734 0 101063450 C T
5 rs3811976 0 101570236 A G
5 rs258255 0 102061818 G A
5 rs1363786 0 102225196 C T
5 rs6596533 0 102739759 G A
5 rs9327886 0 102903747 A G
5 rs10039615 0 102962282 T G
5 rs17155647 0 102990964 A G
5 rs3857361 0 103022981 C T
5 rs2545657 0 103028736 T C
5 rs17155755 0 103061825 C T
5 rs10038456 0 103083642 A G
5 rs10479267 0 103084134 T G
5 rs17155896 0 103172273 G A
5 rs17338777 0 103309671 A G
5 rs7727450 0 103317446 C T
5 rs1470209 0 103669502 C T
5 rs6888456 0 103761407 C T
5 rs750612 0 104109586 G A
5 rs13176693 0 104363014 G A
5 rs4340892 0 104845257 C T
5 rs13165324 0 105405874 C T
5 rs13183603 0 105783181 A G
5 rs10038387 0 105866862 G T
5 rs6864980 0 105879563 C T
5 rs4551054 0 105882293 A G
5 rs6596698 0 106040216 A C
5 rs17159140 0 106171851 G A
5 rs9885083 0 106260621 G T
5 rs12658882 0 106384965 A G
5 rs10900899 0 106469895 T G
5 rs10491390 0 106800148 A G
5 rs153101 0 106849306 C T
5 rs152555 0 106849674 T C
5 rs2484103 0 106896617 C T
5 rs770167 0 107126918 G A
5 rs1974789 0 107137416 A C
5 rs1821271 0 107263596 A G
5 rs1835979 0 107263834 A G
5 rs6880003 0 107332887 G A
5 rs13176829 0 107414912 T C
5 rs10214102 0 107951342 C T
5 rs12109934 0 108221725 T C
5 rs6890213 0 108620859 C T
5 rs10056957 0 108631302 C T
5 rs13359409 0 108633347 C T
5 rs6877265 0 108634128 G T
5 rs1990892 0 108638291 C T
5 rs13166029 0 108639183 C T
5 rs17480381 0 108927715 A G
5 rs6884296 0 109230397 A G
5 rs13157324 0 109336913 A G
5 rs10067702 0 109419718 A C
5 rs4615334 0 109492649 A G
5 rs13161437 0 109520259 C A
5 rs4532403 0 109608640 T C
5 rs1545169 0 110399376 T G
5 rs306107 0 110621221 T C
5 rs1644510 0 110632243 A G
5 rs173681 0 110799106 C A
5 rs31624 0 110815311 T C
5 rs3733995 0 110818421 G A
5 rs192276 0 111109796 T G
5 rs1677316 0 111135151 T C
5 rs7717321 0 111508960 T C
5 rs712682 0 111704003 G A
5 rs2067096 0 111820871 C T
5 rs6890727 0 111921515 G T
5 rs12516949 0 111942769 G A
5 rs4365835 0 111949440 C T
5 rs4355511 0 111968281 T C
5 rs7707152 0 111977065 G A
5 rs748628 0 111980106 A G
5 rs2128313 0 113118069 C T
5 rs17135999 0 113134734 T C
5 rs12719168 0 113150598 T C
5 rs13189273 0 113171928 C T
5 rs7735190 0 113355447 C T
5 rs12523313 0 113394815 G T
5 rs17137452 0 114451513 C T
5 rs13189365 0 114745089 G A
5 rs269500 0 114745394 A G
5 rs251867 0 115068172 T G
5 rs1529453 0 115092509 C A
5 rs1864122 0 115114515 G T
5 rs249487 0 115117353 A G
5 rs411148 0 115128540 A G
5 rs6594908 0 115175503 A G
5 rs3733902 0 115242142 C T
5 rs7341066 0 115310760 C T
5 rs17138687 0 115364344 T C
5 rs1541802 0 115387119 A G
5 rs13186125 0 115429249 A G
5 rs17433317 0 115822858 A G
5 rs154601 0 115827945 A C
5 rs1014643 0 115830469 A G
5 rs154466 0 115837772 C T
5 rs9327005 0 115852553 A C
5 rs11746151 0 115877786 T C
5 rs17140201 0 115939896 G A
5 rs589869 0 115947220 A G
5 rs678029 0 115959653 C A
5 rs881020 0 115973077 A G
5 rs163810 0 116080847 G A
5 rs253896 0 116185523 C T
5 rs13179097 0 116188453 C T
5 rs698384 0 116200854 A G
5 rs1350574 0 116355602 T C
5 rs7716590 0 116423771 T C
5 rs1494826 0 116525783 C T
5 rs10068492 0 116528042 C T
5 rs1845560 0 116663400 C T
5 rs17142077 0 116915880 C A
5 rs10043348 0 117007686 A C
5 rs9327050 0 117048409 C T
5 rs4076522 0 117069229 G T
5 rs17143349 0 117283938 T G
5 rs6595079 0 117315725 C T
5 rs9327065 0 117345425 G A
5 rs12513815 0 117711970 T C
5 rs7721152 0 117714620 A G
5 rs6595129 0 117763622 C T
5 rs4073021 0 117805637 A G
5 rs13153473 0 117968633 C T
5 rs728676 0 118059534 C T
5 rs4895184 0 118241854 A G
5 rs173219 0 119372212 C A
5 rs1348473 0 119507243 A G
5 rs4498277 0 119614401 A C
5 rs7728770 0 119668237 G T
5 rs10066512 0 119868284 A G
5 rs1157177 0 119885348 C T
5 rs17147260 0 120369453 A C
5 rs13436259 0 120474531 C A
5 rs9327182 0 120482741 C A
5 rs4585482 0 120490664 A C
5 rs1428696 0 120817358 T C
5 rs4343869 0 120945421 A C
5 rs11241609 0 120948472 A G
5 rs13155638 0 120954676 A G
5 rs7718894 0 120958845 G A
5 rs11742173 0 120965472 C T
5 rs6888393 0 120965891 A G
5 rs4612103 0 120974416 C T
5 rs6887649 0 121178515 A G
5 rs13182775 0 121214164 T C
5 rs3900446 0 121426675 T C
5 rs984279 0 121452158 T C
5 rs6595344 0 121480802 A G
5 rs2560306 0 121488203 C T
5 rs17434434 0 121635375 C T
5 rs17149137 0 121737457 A G
5 rs17149141 0 121740909 G A
5 rs747013 0 121832058 G A
5 rs13362479 0 121925160 G A
5 rs7349770 0 121965806 A G
5 rs17149451 0 121992016 A G
5 rs929772 0 122420169 C T
5 rs10519720 0 122524977 T C
5 rs380164 0 122596593 T G
5 rs35830 0 122603725 A G
5 rs17150847 0 123182944 A G
5 rs1021770 0 123193433 C T
5 rs9687603 0 123223532 G T
5 rs2546850 0 123238611 G T
5 rs10066505 0 123406035 A G
5 rs17151197 0 123414747 A G
5 rs149509 0 123623533 G A
5 rs10900771 0 123787030 A G
5 rs6890828 0 123796639 A G
5 rs4836084 0 123798436 T C
5 rs10061885 0 123888331 C T
5 rs1018047 0 123896355 T G
5 rs11958144 0 123899147 C T
5 rs6873640 0 123909500 C T
5 rs7719941 0 123914126 T C
5 rs4623140 0 124055918 A C
5 rs4421098 0 124084849 G A
5 rs17152077 0 124157377 G A
5 rs13166738 0 124193973 C T
5 rs4836134 0 124359018 G T
5 rs11741331 0 124488902 C T
5 rs6868078 0 124489336 C T
5 rs1866543 0 124490816 A G
5 rs1016475 0 124491386 A G
5 rs9637914 0 124526594 C T
5 rs9327354 0 124526673 T G
5 rs17517907 0 124526865 A G
5 rs7715337 0 124568300 G A
5 rs1439607 0 124569471 C T
5 rs17152569 0 124611833 A G
5 rs4836190 0 124737623 C T
5 rs4428402 0 124843659 G A
5 rs17468244 0 124848906 A G
5 rs331744 0 124853564 C T
5 rs10044325 0 124933851 A G
5 rs721194 0 125019633 G A
5 rs7702793 0 125023618 C T
5 rs2029547 0 125043721 A C
5 rs17485634 0 125057918 C T
5 rs17153195 0 125060278 T C
5 rs17153274 0 125111363 T C
5 rs17153316 0 125124027 A G
5 rs329154 0 125124150 T C
5 rs2434572 0 125127240 C T
5 rs2431598 0 125127876 T C
5 rs985130 0 125160316 C T
5 rs10037420 0 125727454 G T
5 rs4388209 0 125758373 C T
5 rs12186425 0 125774155 A G
5 rs4426911 0 125778935 T C
5 rs11744511 0 125779180 A C
5 rs9327407 0 125797951 A G
5 rs9687567 0 125800646 T C
5 rs10213948 0 125826191 C T
5 rs11953659 0 125866090 G A
5 rs1060856 0 125880109 C T
5 rs11241901 0 125883228 A C
5 rs4626335 0 125897411 C T
5 rs4836277 0 125901441 G T
5 rs35726580 0 125969749 G A
5 rs6884533 0 126041754 T G
5 rs10478752 0 126087378 C T
5 rs17533927 0 126183486 A G
5 rs12652098 0 126191551 G T
5 rs17165213 0 126420820 G T
5 rs17790755 0 126838742 T C
5 rs2447822 0 126936096 T C
5 rs791333 0 126938115 G T
5 rs17685437 0 126940058 T C
5 rs2898063 0 126975509 A G
5 rs6595787 0 126982737 C T
5 rs791077 0 126986357 C T
5 rs1520246 0 127266725 T C
5 rs17839618 0 128477439 G A
5 rs17618074 0 128504564 C A
5 rs11746085 0 128554789 A G
5 rs6595902 0 128674953 C T
5 rs10077875 0 128722696 A G
5 rs10053585 0 128730528 G T
5 rs13174854 0 128738407 A G
5 rs7724326 0 128847172 A G
5 rs10478885 0 128865864 A C
5 rs17692371 0 129444097 G A
5 rs13167635 0 129469043 A C
5 rs2051802 0 129517194 C A
5 rs11741204 0 129693875 C A
5 rs7721296 0 131615966 T C
5 rs162901 0 131620366 T C
5 rs4705943 0 131755004 A G
5 rs2057657 0 131809316 A G
5 rs17772583 0 131953510 A G
5 rs4705869 0 132138129 C T
5 rs803136 0 132138324 A G
5 rs7723827 0 132304222 C T
5 rs13161158 0 132407688 T C
5 rs7730747 0 132423969 G A
5 rs736324 0 132558754 A C
5 rs11741756 0 132579659 G A
5 rs4958114 0 132626033 G A
5 rs2864680 0 132637766 G A
5 rs6880509 0 132645858 A G
5 rs2864246 0 132663664 A G
5 rs17166677 0 132732713 G A
5 rs17685465 0 132739326 T G
5 rs190317 0 132809967 T C
5 rs246960 0 132811282 G T
5 rs17630080 0 132819346 G A
5 rs1366604 0 132839137 G A
5 rs2270088 0 133009547 G A
5 rs6866160 0 133017975 T G
5 rs1006549 0 133018469 C T
5 rs6596137 0 133019116 C T
5 rs7713865 0 133022935 G A
5 rs10068902 0 133101506 A G
5 rs6895072 0 133144207 C T
5 rs10751463 0 133220528 C T
5 rs11242198 0 133243168 A C
5 rs3936585 0 133246615 A G
5 rs244669 0 133416258 A G
5 rs10900826 0 133417805 A G
5 rs7702415 0 133823078 A G
5 rs12515798 0 134305197 C T
5 rs6596189 0 134368169 C T
5 rs17660170 0 134493323 G T
5 rs10515468 0 134544490 C T
5 rs11951162 0 134557037 C T
5 rs12514014 0 134558028 G T
5 rs598265 0 134560047 C T
5 rs634308 0 134563157 A G
5 rs688622 0 134564405 A G
5 rs6880486 0 134569607 C T
5 rs10044699 0 134571150 T G
5 rs609385 0 134597267 C T
5 rs740657 0 134828617 G T
5 rs17644674 0 134829420 C T
5 rs13356152 0 134876123 T C
5 rs3860112 0 134893439 T C
5 rs31265 0 134966642 C T
5 rs801577 0 134967709 C T
5 rs7701856 0 134967868 C T
5 rs4246806 0 135204686 C T
5 rs11750675 0 135312001 C T
5 rs40277 0 135331900 A G
5 rs916950 0 135338599 T C
5 rs9327738 0 135343547 C T
5 rs6872555 0 135772456 C T
5 rs4270686 0 135851739 C T
5 rs4976524 0 136035580 T C
5 rs3860102 0 136366068 A G
5 rs17521509 0 136371511 C T
5 rs17171354 0 136650942 C T
5 rs17522663 0 136734285 G A
5 rs2189087 0 136934484 T C
5 rs6878439 0 136940216 G A
5 rs13159624 0 137945037 C T
5 rs6421919 0 137947980 T G
5 rs1651031 0 137987439 T C
5 rs13178336 0 138647766 T C
5 rs356447 0 139033279 T C
5 rs165193 0 139088077 G A
5 rs356472 0 139120826 C T
5 rs10061228 0 139223145 T C
5 rs7736276 0 139335948 C T
5 rs13173983 0 139410510 C T
5 rs17097187 0 140711853 G A
5 rs11957761 0 141058487 A G
5 rs17097481 0 141087689 T C
5 rs12518743 0 141127231 C T
5 rs6580202 0 141127665 C T
5 rs32935 0 141133945 C T
5 rs17097538 0 141139931 A C
5 rs17097654 0 141188315 G T
5 rs17097801 0 141222253 C T
5 rs12653948 0 141241883 G T
5 rs3822357 0 141244356 G A
5 rs10063472 0 141246646 C T
5 rs445310 0 141300906 T C
5 rs2434322 0 141334921 C T
5 rs164076 0 141337126 G A
5 rs164078 0 141338980 A C
5 rs108593 0 141386638 T C
5 rs252200 0 141400028 C T
5 rs163918 0 141405507 G T
5 rs10515513 0 141533845 A G
5 rs249646 0 141584972 T C
5 rs10075594 0 141594907 G A
5 rs2339024 0 141605252 A G
5 rs17649631 0 141611957 C T
5 rs4912636 0 141637058 T G
5 rs4244027 0 141642966 C T
5 rs7734788 0 141669599 T C
5 rs254437 0 141765951 A G
5 rs6873267 0 141821010 C T
5 rs6865028 0 141823848 C T
5 rs7716375 0 141856176 T C
5 rs152422 0 141945329 G A
5 rs41123 0 141958831 T C
5 rs13179022 0 141971281 A G
5 rs250092 0 141978243 C T
5 rs2299022 0 141979200 A G
5 rs921001 0 141988810 C T
5 rs17099100 0 141992229 A G
5 rs250108 0 141994473 C T
5 rs34016 0 141998966 G A
5 rs10069453 0 142005577 A C
5 rs17216995 0 142021586 A G
5 rs2070715 0 142024256 A G
5 rs11167790 0 142068366 C T
5 rs1155226 0 142170174 A G
5 rs7721749 0 142400119 A G
5 rs13162227 0 142415898 C T
5 rs17541441 0 142454472 C T
5 rs3756374 0 142517601 A C
5 rs246599 0 142521025 T C
5 rs258815 0 142589474 C T
5 rs13359372 0 142612938 A G
5 rs2963156 0 142758496 C T
5 rs11167821 0 142974644 A G
5 rs13181739 0 143004996 T C
5 rs11741557 0 143015669 T G
5 rs10070905 0 143039972 G A
5 rs321202 0 143240844 G A
5 rs312570 0 143345026 A G
5 rs17385747 0 144026983 C T
5 rs12655715 0 144619630 G A
5 rs13172414 0 144684867 A C
5 rs12522659 0 144688529 T C
5 rs6866539 0 144943205 G A
5 rs867715 0 144944249 C T
5 rs13180312 0 145235874 A G
5 rs2195929 0 145241164 C T
5 rs2569008 0 145244646 A G
5 rs2569011 0 145285452 A G
5 rs970456 0 145297971 T G
5 rs7734655 0 145314878 C A
5 rs7725688 0 145315962 C T
5 rs17104037 0 145316958 T C
5 rs11435 0 145442133 G A
5 rs10515569 0 145732560 T C
5 rs10056189 0 145804118 C T
5 rs9325009 0 145804417 C T
5 rs386039 0 146062112 T C
5 rs10038136 0 146069910 T C
5 rs720305 0 146434146 C T
5 rs6895471 0 146472853 A C
5 rs12659167 0 146494880 C A
5 rs10075422 0 146554234 T G
5 rs10491403 0 146555190 G T
5 rs1119704 0 146556930 C T
5 rs40473 0 146559069 G A
5 rs31021 0 146591566 A G
5 rs4705158 0 146675710 C T
5 rs11956052 0 146676419 T C
5 rs4705159 0 146678112 G A
5 rs3213858 0 146779986 C T
5 rs13168262 0 146780521 C T
5 rs4235732 0 146898773 T G
5 rs7706398 0 146951712 A G
5 rs12110175 0 147180762 G T
5 rs4705198 0 147183123 T C
5 rs11319 0 147204192 C T
5 rs891992 0 147225514 C T
5 rs6889194 0 147243641 T C
5 rs17107391 0 147267123 A G
5 rs6884703 0 147290321 T C
5 rs4100170 0 147290867 G A
5 rs6882483 0 147382111 T C
5 rs7707803 0 147388234 A G
5 rs4362936 0 147518389 C T
5 rs1432689 0 147578262 T C
5 rs2400503 0 147635072 G A
5 rs17639006 0 147836246 A C
5 rs7733088 0 147856333 A G
5 rs10040819 0 147964658 A C
5 rs17108477 0 147973265 A G
5 rs10059336 0 148116653 C T
5 rs17640419 0 148169346 G A
5 rs171551 0 148172689 C T
5 rs9285673 0 148172928 A C
5 rs12652757 0 148214229 C A
5 rs11957757 0 148216187 A G
5 rs6888329 0 148216402 A G
5 rs10077985 0 148540904 G A
5 rs9765483 0 148548523 A G
5 rs2289285 0 148631252 C T
5 rs6887404 0 148641917 A C
5 rs17109880 0 148656344 A G
5 rs1438692 0 148659664 A G
5 rs352338 0 148685500 G A
5 rs17642594 0 148699951 T C
5 rs428690 0 148780028 G A
5 rs353295 0 148801876 C T
5 rs878008 0 148805051 T G
5 rs353293 0 148807226 A G
5 rs10491361 0 149208768 A G
5 rs25846 0 149230730 C T
5 rs245082 0 149251139 A C
5 rs17096125 0 149266279 T C
5 rs245057 0 149338157 G T
5 rs11743220 0 149483141 A G
5 rs7727195 0 149487941 G A
5 rs6887454 0 149494984 A G
5 rs2342256 0 149538885 G T
5 rs4958902 0 149648780 G T
5 rs6894342 0 149659180 C T
5 rs4286653 0 149680259 G A
5 rs891944 0 149686634 C T
5 rs1104959 0 149742236 G T
5 rs1864959 0 149766790 C T
5 rs7702237 0 149779030 C T
5 rs2288817 0 149787068 A G
5 rs2748216 0 149895492 C T
5 rs1560657 0 149991012 A G
5 rs7719412 0 150000145 G A
5 rs6869405 0 150387736 C A
5 rs999011 0 150479351 C T
5 rs7724949 0 150490958 G A
5 rs7717803 0 150560007 C T
5 rs248448 0 150574632 G A
5 rs248457 0 150582456 T G
5 rs17741008 0 150896898 C T
5 rs13360326 0 150903601 A C
5 rs6864752 0 150909672 C T
5 rs7736409 0 150964777 A G
5 rs1368369 0 150968303 T C
5 rs13157373 0 150971110 G A
5 rs4958462 0 150971682 C T
5 rs11953148 0 150972154 C T
5 rs2278383 0 150972319 G A
5 rs17717970 0 150974701 T C
5 rs11959894 0 151006449 A G
5 rs1545030 0 151067412 C T
5 rs7711643 0 151333124 C T
5 rs170020 0 151344558 C T
5 rs11167574 0 151623192 G T
5 rs1316849 0 151640402 C T
5 rs11750622 0 151855626 G A
5 rs12658477 0 152460375 C T
5 rs4958644 0 152789711 A G
5 rs472477 0 152857519 G T
5 rs6882575 0 152861509 A G
5 rs10041179 0 152916115 T G
5 rs778821 0 152972201 A G
5 rs707176 0 153029960 T C
5 rs13173910 0 153044744 A G
5 rs17523488 0 153083431 C T
5 rs2161393 0 153591020 A G
5 rs11744052 0 153596545 C T
5 rs7733050 0 153731210 A C
5 rs6872823 0 153762782 G T
5 rs6580076 0 153783753 C T
5 rs10056769 0 153899307 A G
5 rs13168119 0 153999695 G A
5 rs2056429 0 154005049 A C
5 rs351294 0 154448739 C T
5 rs970029 0 154448863 A G
5 rs2314305 0 154449947 A G
5 rs2062400 0 154594301 T C
5 rs17653560 0 154595914 A G
5 rs1366584 0 154761863 G T
5 rs4310017 0 155066004 C T
5 rs4585515 0 155066776 T C
5 rs6875111 0 155253880 G A
5 rs1432812 0 155274700 A G
5 rs11738514 0 155281159 C T
5 rs17052933 0 155290198 G A
5 rs6556055 0 155362564 G T
5 rs17053035 0 155369080 G A
5 rs6894361 0 155371739 A G
5 rs6556104 0 155373213 G A
5 rs735331 0 155413224 A G
5 rs17053110 0 155415603 G A
5 rs11750885 0 155443062 G A
5 rs2116737 0 155450424 T G
5 rs6862821 0 155456437 A G
5 rs256770 0 155566924 C T
5 rs1580927 0 155729890 C T
5 rs381258 0 156174011 T C
5 rs2116787 0 156499981 A G
5 rs11134551 0 156505233 A G
5 rs10079961 0 156619180 G T
5 rs31223 0 156625279 C T
5 rs17054348 0 156626573 G A
5 rs246852 0 156628287 C T
5 rs2288502 0 156650052 G A
5 rs12188530 0 157118579 T C
5 rs7713308 0 157191954 A G
5 rs4704896 0 157194402 C T
5 rs17607769 0 157259513 T C
5 rs1186905 0 157343390 A G
5 rs6860826 0 157570419 C T
5 rs1173454 0 157582088 G A
5 rs1145605 0 157704332 A G
5 rs17056109 0 158137439 C T
5 rs4244439 0 158442109 T G
5 rs17645325 0 158476709 T C
5 rs17056506 0 158490202 C T
5 rs13181905 0 158492279 A C
5 rs17056627 0 158659707 G A
5 rs7704367 0 158821493 A C
5 rs10060059 0 158860939 G A
5 rs11747171 0 158935479 T C
5 rs11959014 0 158944085 G A
5 rs6881547 0 158946495 A G
5 rs11951956 0 159130866 T G
5 rs12652367 0 159132395 C A
5 rs10063205 0 159137011 C T
5 rs10035228 0 159155592 C T
5 rs1422847 0 159176616 C T
5 rs17733689 0 159220255 G A
5 rs959931 0 159270713 C T
5 rs31687 0 159284708 G A
5 rs13436303 0 159291373 A G
5 rs12653825 0 159383271 C T
5 rs952037 0 159390877 C T
5 rs2421730 0 159638777 A C
5 rs11746179 0 159655116 C T
5 rs13161018 0 159659273 C T
5 rs10064968 0 159693842 A G
5 rs11949572 0 159843996 A G
5 rs2431099 0 159886620 C T
5 rs6897982 0 159966924 A G
5 rs1592750 0 159972064 A G
5 rs17057955 0 159976624 A G
5 rs12656515 0 159985757 A G
5 rs4921150 0 159992751 A G
5 rs17058155 0 160129370 T C
5 rs7725968 0 160187406 G A
5 rs12517584 0 160187458 A C
5 rs2222123 0 160390549 C T
5 rs1400334 0 160390969 C T
5 rs17059065 0 160649086 A G
5 rs3923156 0 160872062 C T
5 rs2422102 0 161453085 T C
5 rs2472015 0 161473771 A G
5 rs6879659 0 161684398 A G
5 rs5022631 0 161692818 G A
5 rs17060201 0 161709827 G A
5 rs4329053 0 161869547 A C
5 rs6881035 0 161875282 T G
5 rs7700528 0 162088705 G T
5 rs699096 0 162100311 A G
5 rs17060856 0 162234478 C T
5 rs1993557 0 162374256 T C
5 rs11135232 0 162381246 C T
5 rs12187751 0 162585645 A G
5 rs959011 0 162677234 A C
5 rs300218 0 162736772 G A
5 rs10515854 0 162737689 G A
5 rs531314 0 163124620 T G
5 rs12517450 0 163520613 T C
5 rs6899006 0 163523259 G A
5 rs10042643 0 163634891 C T
5 rs17063000 0 163645278 C T
5 rs11741206 0 163753765 C T
5 rs17063176 0 163763100 G A
5 rs17063187 0 163767509 G A
5 rs17360177 0 163789191 G A
5 rs4868875 0 163803300 C A
5 rs11958300 0 163957570 T C
5 rs17339394 0 164937499 G A
5 rs2246518 0 164942881 C T
5 rs6871907 0 164956787 G A
5 rs9314075 0 164971497 T C
5 rs17064277 0 164979056 C T
5 rs12519948 0 164992859 A G
5 rs7728593 0 165017688 G A
5 rs2431171 0 165024869 G A
5 rs155223 0 165056030 C T
5 rs12189065 0 165080168 G T
5 rs10045268 0 165087285 A G
5 rs10043418 0 165254436 C T
5 rs32764 0 165278640 T C
5 rs17066036 0 165300970 C A
5 rs396769 0 165313869 A G
5 rs1975525 0 165372292 C T
5 rs11949873 0 165478262 A G
5 rs11741434 0 165520051 A G
5 rs17066349 0 165522828 G A
5 rs830678 0 165610244 A G
5 rs6882017 0 165625456 A G
5 rs2055354 0 165642395 T C
5 rs1839508 0 165844724 G A
5 rs350926 0 165856217 T G
5 rs7728439 0 165884072 G T
5 rs10516015 0 165933768 G A
5 rs17067254 0 166026376 C T
5 rs11134434 0 166199420 A G
5 rs12520515 0 166199780 C T
5 rs7709975 0 166208165 A G
5 rs1432929 0 166233056 A G
5 rs1432927 0 166272043 G A
5 rs6888143 0 166289264 G A
5 rs6874869 0 166310797 T C
5 rs10057765 0 166333068 A G
5 rs10070095 0 166344410 C T
5 rs2161424 0 166345022 C T
5 rs17067797 0 166416988 T G
5 rs6878841 0 166428172 A C
5 rs1501803 0 166430508 G A
5 rs7703323 0 166608309 A G
5 rs7700378 0 166707713 C A
5 rs6884481 0 166713726 C T
5 rs4869032 0 166778493 G T
5 rs10043275 0 166837602 G T
5 rs6879403 0 166847334 C T
5 rs9313380 0 166848596 C T
5 rs13170051 0 166852229 A G
5 rs13156620 0 166861763 A G
5 rs12654925 0 166957450 T C
5 rs6890751 0 166967131 A G
5 rs11134466 0 167039610 C T
5 rs279396 0 167075842 C T
5 rs898172 0 167123725 C T
5 rs10060956 0 167250036 G A
5 rs864788 0 167377835 C T
5 rs2546930 0 167400620 C T
5 rs903850 0 167620250 C T
5 rs1472356 0 167621784 C T
5 rs7714057 0 167648722 C T
5 rs4976585 0 167651603 T C
5 rs749235 0 167743409 C T
5 rs4976544 0 167744530 G A
5 rs11949188 0 167748188 T C
5 rs2337214 0 167755986 C T
5 rs17731499 0 167764600 A C
5 rs2287705 0 167798135 T C
5 rs17551608 0 167835539 C T
5 rs4976553 0 167867953 A G
5 rs3733980 0 167868809 A G
5 rs1009069 0 167873938 A G
5 rs244890 0 167902778 T C
5 rs2337552 0 168167292 C T
5 rs7728435 0 168167381 C T
5 rs11745421 0 168191066 T C
5 rs4867902 0 168199624 C T
5 rs4867905 0 168202869 C T
5 rs17733068 0 168203455 A G
5 rs891921 0 168212951 C T
5 rs6883428 0 168258281 A G
5 rs6555833 0 168283164 A C
5 rs7714853 0 168323234 C T
5 rs11134549 0 168334615 T C
5 rs13165487 0 168400206 C T
5 rs6875247 0 168411374 C T
5 rs10054190 0 168501451 A G
5 rs11134558 0 168522312 A G
5 rs13173842 0 168524685 C T
5 rs295996 0 168532467 A G
5 rs188431 0 168555866 A C
5 rs2668046 0 168558803 A G
5 rs17070929 0 168599222 A G
5 rs10079795 0 168637369 G A
5 rs6555855 0 168749737 A G
5 rs1422033 0 168750365 C T
5 rs7444781 0 168762823 A C
5 rs6555860 0 168828290 C A
5 rs6898594 0 168837488 A G
5 rs6864664 0 168839082 A G
5 rs731398 0 168840498 C T
5 rs17668965 0 169017230 A G
5 rs12656935 0 169081315 A C
5 rs3734099 0 169122803 C A
5 rs33373 0 169350967 A G
5 rs259903 0 169362010 G A
5 rs2287727 0 169435713 A C
5 rs10056571 0 169436128 G A
5 rs11744647 0 169471888 C T
5 rs2287744 0 169619246 C T
5 rs4867947 0 169629403 C A
5 rs6889943 0 169632349 A C
5 rs12515639 0 169633156 G T
5 rs4867594 0 169648258 A C
5 rs432621 0 169686007 C T
5 rs2338871 0 169689519 A G
5 rs3761749 0 169725827 C T
5 rs315782 0 169731198 T C
5 rs13172594 0 169743246 C T
5 rs315796 0 169743561 G A
5 rs827778 0 169816565 A G
5 rs314127 0 169818569 A G
5 rs12656294 0 169892745 G T
5 rs6878302 0 169921909 C T
5 rs12521917 0 169926969 T C
5 rs1978440 0 169928357 A G
5 rs10036614 0 169949164 A G
5 rs10064808 0 170017162 G A
5 rs2202437 0 170047653 A G
5 rs6897199 0 170104598 G A
5 rs2042314 0 170177580 G A
5 rs7701794 0 170178139 C T
5 rs2287888 0 170178727 G A
5 rs12515465 0 170185684 A G
5 rs6886019 0 170245846 C T
5 rs6880753 0 170749733 T C
5 rs17748299 0 170817415 A G
5 rs3097846 0 170898298 C T
5 rs1545033 0 170899404 A G
5 rs11745375 0 170909410 C T
5 rs6884838 0 170910612 C T
5 rs6882257 0 170929434 C T
5 rs748915 0 170936089 A G
5 rs891980 0 170964248 C T
5 rs11134701 0 170972663 C T
5 rs6867961 0 170975190 A G
5 rs745443 0 171041805 C T
5 rs7708413 0 171069852 A G
5 rs10516086 0 171070387 G A
5 rs254891 0 171074931 G A
5 rs12656049 0 171101874 A G
5 rs7722148 0 171102163 C T
5 rs194231 0 171104059 T C
5 rs11134716 0 171107253 C T
5 rs13184840 0 171172825 A G
5 rs702072 0 171203248 G A
5 rs702077 0 171214479 C T
5 rs17074035 0 171249781 C T
5 rs11740782 0 171252847 G T
5 rs4868136 0 171472575 G A
5 rs3812023 0 171491332 C T
5 rs4868141 0 171523436 G A
5 rs13165241 0 171656546 T C
5 rs10050631 0 171764174 A G
5 rs7705594 0 171764619 C T
5 rs6865951 0 171883304 C T
5 rs11747598 0 171913126 C T
5 rs4868176 0 171917008 G A
5 rs6556038 0 172099097 C T
5 rs9686679 0 172127113 A G
5 rs322394 0 172157768 T C
5 rs17715219 0 172216355 G T
5 rs6870663 0 172250261 A G
5 rs729342 0 172276328 T C
5 rs729341 0 172276614 C A
5 rs13155834 0 172283930 A G
5 rs4868226 0 172293965 A C
5 rs9313609 0 172300401 C T
5 rs528010 0 172361257 A G
5 rs8543 0 172591337 T G
5 rs6873973 0 172674820 A G
5 rs4867697 0 172678983 C T
5 rs10476070 0 172679377 C T
5 rs10072402 0 172680870 A G
5 rs10040431 0 172690831 T C
5 rs3132145 0 172690902 T C
5 rs4242166 0 172726334 A G
5 rs3756530 0 172746539 A G
5 rs3797456 0 172754364 T C
5 rs3756528 0 172758076 A G
5 rs895312 0 172764398 G T
5 rs7730758 0 172766002 A G
5 rs17733311 0 172780104 T C
5 rs1445788 0 172783848 G A
5 rs10476071 0 172785705 G A
5 rs7707883 0 172822746 C T
5 rs1445792 0 172823738 G T
5 rs6556074 0 172824585 T C
5 rs6878606 0 172864110 A G
5 rs11743405 0 172869595 T G
5 rs17735046 0 172869675 T C
5 rs2112618 0 172870009 C T
5 rs2339995 0 173062963 A G
5 rs17076219 0 173065757 C T
5 rs9313641 0 173084783 C T
5 rs791641 0 173116066 A G
5 rs10223202 0 173156504 T C
5 rs1992906 0 173182811 C T
5 rs2122003 0 173183362 C T
5 rs1363617 0 173183624 A G
5 rs2594834 0 173202901 G A
5 rs13160587 0 173215611 C T
5 rs791369 0 173216595 C T
5 rs1106693 0 173352763 A G
5 rs6893176 0 173539058 A G
5 rs11739519 0 173547383 A G
5 rs7712944 0 173553251 A G
5 rs1560639 0 173609274 A G
5 rs17076923 0 173611384 T C
5 rs10476097 0 173613616 A G
5 rs17076933 0 173614754 C T
5 rs2890803 0 173637293 C T
5 rs891891 0 173685646 G A
5 rs11741853 0 173730624 A G
5 rs11738411 0 173734366 G T
5 rs2964083 0 173738577 G A
5 rs17077334 0 173756569 C T
5 rs2936976 0 173760983 A G
5 rs6889310 0 173761877 A G
5 rs17077406 0 173782309 C T
5 rs2936952 0 173806760 C T
5 rs13185171 0 173810054 A C
5 rs794740 0 173908150 T C
5 rs7725112 0 173996604 C T
5 rs12516352 0 174004543 T C
5 rs12514122 0 174010424 A G
5 rs13179274 0 174011260 T C
5 rs10866682 0 174036233 T C
5 rs7723988 0 174069193 G A
5 rs7733337 0 174164216 T C
5 rs17796794 0 174196626 A G
5 rs12108679 0 174247900 C T
5 rs6556165 0 174274276 T G
5 rs17064145 0 174375709 C A
5 rs929748 0 174390710 A G
5 rs4868473 0 174404780 T C
5 rs6898657 0 174405982 C T
5 rs12520371 0 174413569 A G
5 rs10516123 0 174428848 T C
5 rs7728402 0 174429248 A G
5 rs17052072 0 174462778 T C
5 rs2036563 0 174468355 A G
5 rs871234 0 174485598 T G
5 rs11747833 0 174597961 A G
5 rs11739264 0 174601205 G T
5 rs1833755 0 174628231 T C
5 rs6556193 0 174629627 C T
5 rs1345732 0 174646985 T C
5 rs1549228 0 174663604 T C
5 rs11749820 0 174677671 G A
5 rs12656156 0 174684808 A G
5 rs6891429 0 174761977 T C
5 rs17064931 0 174774285 A G
5 rs265941 0 174788968 A G
5 rs2607180 0 174810955 G A
5 rs2544732 0 174817026 C A
5 rs1121582 0 174837538 G A
5 rs1508763 0 174893557 T C
5 rs1022040 0 174896514 A C
5 rs2457087 0 174968560 A G
5 rs12109728 0 174969611 A G
5 rs200461 0 174998993 C T
5 rs9313721 0 175000507 G A
5 rs2940479 0 175002424 C T
5 rs2913217 0 175030363 A G
5 rs2913229 0 175052567 G A
5 rs4868527 0 175068588 A G
5 rs2963854 0 175083754 A G
5 rs659562 0 175088435 T G
5 rs6864183 0 175093375 C T
5 rs632994 0 175120898 A G
5 rs12658312 0 175177445 T C
5 rs2382072 0 175204022 C T
5 rs4868534 0 175204783 G A
5 rs1544923 0 175268492 T C
5 rs1863930 0 175269599 C T
5 rs17065614 0 175316075 A G
5 rs6885522 0 175329033 C T
5 rs11134950 0 175346697 T C
5 rs13154366 0 175829779 G A
5 rs876224 0 175959919 T G
5 rs4868689 0 176098533 T C
5 rs12186673 0 176124970 C T
5 rs4868696 0 176127377 C T
5 rs4867858 0 176158047 A G
5 rs9313742 0 176160097 T C
5 rs11949733 0 176160463 A G
5 rs10062831 0 176161032 T C
5 rs729823 0 176168507 C A
5 rs3736432 0 176307504 G A
5 rs353482 0 176498882 G A
5 rs7708314 0 176809618 C T
5 rs2731672 0 176842474 G A
5 rs461264 0 176877110 C T
5 rs2029164 0 176896412 C T
5 rs163203 0 176912073 G A
5 rs1422268 0 176929130 A G
5 rs2545802 0 176969794 C T
5 rs1001530 0 176985515 T C
5 rs6601075 0 177138298 A G
5 rs4958955 0 177260129 C T
5 rs4380683 0 177511743 C T
5 rs13355310 0 177651852 T C
5 rs2961683 0 177651980 G A
5 rs10062421 0 177652884 T C
5 rs749425 0 177751751 G A
5 rs2973689 0 177754580 A C
5 rs4976761 0 177766183 C A
5 rs7730805 0 177775092 C T
5 rs2913810 0 177779994 A G
5 rs10464069 0 177790952 A G
5 rs13178731 0 177811754 A G
5 rs17648108 0 177831556 C T
5 rs4410655 0 178193081 T C
5 rs9717043 0 178203585 G A
5 rs10455076 0 178213713 A G
5 rs6871932 0 178270810 A G
5 rs7725272 0 178406388 T C
5 rs17078877 0 178410213 A G
5 rs1475950 0 178410538 G T
5 rs3776818 0 178579914 C T
5 rs171667 0 178614867 G A
5 rs252071 0 178616135 A G
5 rs6895999 0 178618707 C A
5 rs6860197 0 178619190 C T
5 rs2279979 0 178624101 C T
5 rs252066 0 178633183 C T
5 rs423552 0 178634619 A G
5 rs398829 0 178634672 A G
5 rs416646 0 178635005 G A
5 rs337807 0 178636202 C T
5 rs338881 0 178713712 A G
5 rs1862266 0 178719705 A G
5 rs6874467 0 178722356 G A
5 rs467053 0 178724727 A G
5 rs6868803 0 178733902 C T
5 rs878933 0 178739016 C T
5 rs248180 0 178740070 C T
5 rs163321 0 178746447 C T
5 rs163497 0 178747939 A G
5 rs7736755 0 178827859 T C
5 rs11249626 0 178858393 C T
5 rs4701113 0 178864168 G A
5 rs7735038 0 178915784 G T
5 rs11249631 0 178921861 G T
5 rs11249638 0 178931310 C T
5 rs9329079 0 178936722 G A
5 rs4701187 0 178951106 A G
5 rs6875168 0 179066006 C T
5 rs28564876 0 179078068 G A
5 rs7718486 0 179093431 C T
5 rs4331859 0 179094108 A C
5 rs32458 0 179327513 A G
5 rs17616317 0 179368372 G A
5 rs2162760 0 179391811 A G
5 rs12516993 0 179570737 A G
5 rs1867459 0 179597647 A G
5 rs6601095 0 179615478 C T
5 rs4400089 0 179617799 G T
5 rs7713083 0 179694680 G T
5 rs3805703 0 179741534 T C
5 rs2303009 0 179745607 A G
5 rs3749788 0 179751441 G A
5 rs2386861 0 179797036 G T
5 rs7380895 0 179806356 T G
5 rs10039851 0 179837009 C T
5 rs6886960 0 179881433 A G
5 rs10069 0 180003085 C T
5 rs2447736 0 180015141 C T
5 rs382266 0 180047412 C T
5 rs307823 0 180052108 A G
5 rs11960332 0 180071276 A G
5 rs307805 0 180077487 A G
5 rs17080555 0 180165553 C T
5 rs17080585 0 180202977 C T
5 rs655601 0 180226673 A C
5 rs624335 0 180240026 T C
5 rs7732666 0 180245197 C A
5 rs34973672 0 180288466 C T
5 rs34362037 0 180301648 A G
5 rs7715533 0 180302462 A G
5 rs6601167 0 180501193 T G
5 rs7379313 0 180502321 G A
5 rs7379517 0 180541251 A G
5 rs1363537 0 180554812 A G
5 rs11249773 0 180604757 C A
5 rs746439 0 180638410 A G
5 rs876154 0 180693127 A G
6 rs1418706 0 205878 T C
6 rs17806996 0 230973 G T
6 rs13196509 0 242049 T G
6 rs6596865 0 253428 C T
6 rs12212311 0 274847 A C
6 rs17133064 0 312247 G A
6 rs1540771 0 466033 A G
6 rs1540767 0 466368 C T
6 rs4959924 0 470611 C T
6 rs846167 0 570556 T C
6 rs2294670 0 625835 A C
6 rs2788197 0 756884 G A
6 rs9392857 0 764818 G A
6 rs7775255 0 798559 C T
6 rs4360172 0 812922 T C
6 rs9328435 0 821327 T C
6 rs2317222 0 833579 A G
6 rs7770224 0 840475 C T
6 rs12207278 0 883074 G A
6 rs4358672 0 890039 G A
6 rs9379282 0 967985 C A
6 rs9392256 0 1128724 C T
6 rs13215872 0 1132076 G T
6 rs6915235 0 1135502 C T
6 rs7748810 0 1163451 A G
6 rs410173 0 1163541 A G
6 rs238053 0 1233229 C T
6 rs2496302 0 1281814 A C
6 rs1550198 0 1284697 C T
6 rs2459596 0 1286450 G T
6 rs4959539 0 1302607 C T
6 rs1737766 0 1361844 C T
6 rs9392284 0 1361996 T C
6 rs1737753 0 1368415 A G
6 rs1711969 0 1380746 A G
6 rs17133898 0 1408465 A G
6 rs1711959 0 1416849 C T
6 rs6596819 0 1418887 G A
6 rs9328052 0 1443760 C T
6 rs932408 0 1451437 C T
6 rs932410 0 1451582 G T
6 rs9405481 0 1452004 C T
6 rs2816272 0 1464679 T C
6 rs4146690 0 1495954 T C
6 rs12660207 0 1500565 C T
6 rs3935776 0 1515374 G T
6 rs9378638 0 1579190 T C
6 rs2816221 0 1580604 T C
6 rs6925535 0 1581064 C T
6 rs910016 0 1582162 A G
6 rs7772118 0 1583600 A G
6 rs2816226 0 1584384 C A
6 rs2745575 0 1584451 G A
6 rs4959580 0 1584974 T C
6 rs4591901 0 1593851 A G
6 rs4357177 0 1688525 T C
6 rs12197419 0 1709037 T C
6 rs10484696 0 1759740 A G
6 rs6926560 0 1764507 T C
6 rs3800046 0 1766973 G A
6 rs3778523 0 1777764 C T
6 rs9503023 0 1780691 A G
6 rs3800061 0 1780915 C T
6 rs3823271 0 1782040 C T
6 rs3778526 0 1801390 T C
6 rs3800083 0 1831050 C T
6 rs3778533 0 1832936 C T
6 rs10223785 0 1988385 T C
6 rs7755470 0 1988782 C T
6 rs7768483 0 2122454 T C
6 rs6919576 0 2455853 C T
6 rs17135104 0 2467372 C T
6 rs1994124 0 2509443 G A
6 rs12212791 0 2511716 G A
6 rs6934075 0 2591489 C T
6 rs17209317 0 2599592 T G
6 rs11964028 0 2601064 T C
6 rs9503226 0 2604645 C T
6 rs2126243 0 2687729 G A
6 rs17135660 0 2743674 T C
6 rs17135661 0 2744554 A G
6 rs11759003 0 2745372 A G
6 rs316364 0 2832055 A G
6 rs316363 0 2832078 A G
6 rs316362 0 2832331 T C
6 rs13196459 0 2889071 A C
6 rs9392442 0 2889616 A G
6 rs1052886 0 2890190 C T
6 rs318486 0 2890283 G A
6 rs11242807 0 2906147 G A
6 rs9503383 0 3067074 A C
6 rs6596945 0 3071913 A C
6 rs7772006 0 3224209 G A
6 rs9378359 0 3297021 A G
6 rs9405629 0 3312592 A G
6 rs12204791 0 3400769 T C
6 rs1410661 0 3411158 T G
6 rs4959247 0 3499963 T C
6 rs1010210 0 3535405 C T
6 rs9405647 0 3569274 C T
6 rs875085 0 3572371 A G
6 rs878803 0 3573222 C A
6 rs12212080 0 3680949 T C
6 rs6909042 0 3698134 G A
6 rs226940 0 3708478 A G
6 rs9502063 0 3711046 A G
6 rs7740880 0 3848633 A G
6 rs4959877 0 3852692 A C
6 rs2490051 0 3865850 A G
6 rs11755366 0 3956160 A G
6 rs6597017 0 3957271 C A
6 rs9502099 0 3958481 A G
6 rs11755258 0 4148182 C T
6 rs6935622 0 4153297 A G
6 rs618997 0 4158024 G T
6 rs7759565 0 4304046 A G
6 rs9378858 0 4313727 A G
6 rs1887574 0 4317398 C T
6 rs9392592 0 4371153 G A
6 rs407626 0 4569182 T C
6 rs12206701 0 4615655 G A
6 rs714112 0 4617817 C T
6 rs9504181 0 4651958 C T
6 rs408603 0 4656073 T G
6 rs408884 0 4671240 A G
6 rs6928621 0 4715325 C T
6 rs6920511 0 4744063 T G
6 rs110284 0 4769767 A G
6 rs6928581 0 4773086 C T
6 rs12198622 0 4864183 C T
6 rs11967105 0 5054524 T C
6 rs4960068 0 5148115 A G
6 rs6922265 0 5148918 T C
6 rs9405828 0 5364290 C T
6 rs2432808 0 5371349 A G
6 rs17140294 0 5374744 T C
6 rs9405834 0 5457827 A G
6 rs2503800 0 5468259 T G
6 rs760612 0 5472657 G A
6 rs433295 0 5475485 A G
6 rs200215 0 5480096 C T
6 rs9504407 0 5481833 A G
6 rs2503801 0 5481989 C T
6 rs7740897 0 5486756 T G
6 rs12204105 0 5492019 C T
6 rs9405274 0 5534271 A G
6 rs7749599 0 5545654 T C
6 rs17140870 0 5571672 G A
6 rs2092141 0 5611577 A G
6 rs12525101 0 5637740 C A
6 rs7741352 0 5644736 A G
6 rs6597161 0 5735207 A C
6 rs1535586 0 5777514 G A
6 rs4960137 0 5788014 T C
6 rs1407793 0 5884859 T C
6 rs11243046 0 5983363 C T
6 rs1609584 0 6170449 C T
6 rs5986 0 6174856 A G
6 rs11969912 0 6175975 A G
6 rs3024409 0 6223294 T G
6 rs9502425 0 6226147 A G
6 rs1781795 0 6241281 G A
6 rs1267843 0 6246984 C T
6 rs9504738 0 6258630 A G
6 rs9502429 0 6284125 C T
6 rs3024346 0 6303246 A G
6 rs17378819 0 6307443 T C
6 rs5985 0 6318795 G T
6 rs17142071 0 6342377 C T
6 rs9392772 0 6363273 C T
6 rs9328361 0 6400475 C T
6 rs1761928 0 6445863 A C
6 rs11243096 0 6486785 A G
6 rs1535705 0 6491347 A G
6 rs6919894 0 6495522 C T
6 rs9405309 0 6593324 A C
6 rs7740529 0 6610609 C T
6 rs11961398 0 6631674 A C
6 rs3804488 0 6642595 A G
6 rs201018 0 6666844 T C
6 rs201053 0 6722492 G A
6 rs12662158 0 6726927 T C
6 rs6938520 0 6755865 G A
6 rs4959407 0 6784416 C A
6 rs12213204 0 6794340 C T
6 rs2876031 0 6803704 G A
6 rs9378479 0 6807206 A G
6 rs11755624 0 6808762 C T
6 rs4959411 0 6811806 G T
6 rs4960263 0 6884733 A G
6 rs9504956 0 6887373 G A
6 rs17142659 0 6893991 C T
6 rs2148976 0 6906508 A G
6 rs12198471 0 6906545 C T
6 rs2876048 0 6926410 C T
6 rs2765366 0 6986617 G A
6 rs11965592 0 7257272 C T
6 rs2714354 0 7312637 A G
6 rs9406022 0 7328580 C T
6 rs9379089 0 7330169 T C
6 rs823695 0 7497110 A G
6 rs4959442 0 7500699 G A
6 rs17133424 0 7541366 A C
6 rs36087964 0 7542274 T C
6 rs1044761 0 7612038 C T
6 rs9406042 0 7623854 C T
6 rs9505252 0 7668709 A G
6 rs1885487 0 7668923 C T
6 rs9328434 0 7669953 G A
6 rs1322237 0 7673719 G A
6 rs12214941 0 7676267 T C
6 rs6920279 0 7680228 G A
6 rs932659 0 7735788 A G
6 rs927400 0 7807436 T C
6 rs155504 0 7951721 T C
6 rs17340275 0 7970210 A G
6 rs9505348 0 8054562 T C
6 rs12663430 0 8060534 T C
6 rs12207627 0 8062532 A G
6 rs6930720 0 8171106 C T
6 rs12662470 0 8235538 G A
6 rs9392980 0 8240327 A G
6 rs573917 0 8243248 G A
6 rs2327076 0 8334960 A G
6 rs9406122 0 8362985 A G
6 rs6934483 0 8749360 A G
6 rs9406199 0 8794058 C T
6 rs9379245 0 8823906 A G
6 rs3922759 0 8846671 C A
6 rs9328507 0 8849750 C T
6 rs4636072 0 8870769 A C
6 rs4566922 0 8871713 C T
6 rs12215694 0 8904861 A G
6 rs4475363 0 8905429 T C
6 rs742301 0 8990652 T C
6 rs17403999 0 9017266 C A
6 rs1324546 0 9181572 A G
6 rs9379615 0 9289146 C T
6 rs16892185 0 9405559 T C
6 rs7765744 0 9500269 C T
6 rs7747168 0 9519288 G T
6 rs6921813 0 9521502 T C
6 rs9296557 0 9524194 T G
6 rs1927594 0 9767013 G T
6 rs12208751 0 9774694 C T
6 rs2223236 0 9780097 C T
6 rs6905506 0 9805059 A G
6 rs4716001 0 9810702 G A
6 rs855397 0 10048422 C T
6 rs9371078 0 10088295 G A
6 rs13209414 0 10097016 G A
6 rs957610 0 10099016 G T
6 rs7755414 0 10103275 T C
6 rs1207005 0 10109357 C T
6 rs4716310 0 10111700 A G
6 rs1889211 0 10112297 T C
6 rs1209347 0 10112580 T G
6 rs9465426 0 10178094 A C
6 rs4712416 0 10180565 G A
6 rs4712450 0 10236008 C T
6 rs9358305 0 10241822 T C
6 rs12526330 0 10243211 T C
6 rs3798696 0 10403650 A G
6 rs9348512 0 10456706 A C
6 rs470764 0 10461119 A G
6 rs9689588 0 10482087 A G
6 rs2275387 0 10882175 C T
6 rs1225746 0 10955408 T C
6 rs17675073 0 11008649 G A
6 rs7739306 0 11223208 C T
6 rs11970705 0 11229953 G A
6 rs9368621 0 11236678 A G
6 rs9393992 0 11239943 G T
6 rs6908326 0 11247387 G A
6 rs6457200 0 11255358 A G
6 rs7766626 0 11256000 C T
6 rs967473 0 11329423 C T
6 rs11757904 0 11330169 A C
6 rs7738900 0 11332132 G A
6 rs2179179 0 11346572 A G
6 rs9461735 0 11445854 A G
6 rs12215876 0 11601134 A G
6 rs821437 0 11634722 C T
6 rs9469732 0 11636481 C T
6 rs742223 0 11705700 G A
6 rs9366874 0 11709097 A G
6 rs210920 0 11710554 C T
6 rs210919 0 11710560 C T
6 rs9380521 0 11774859 G A
6 rs9368918 0 11844684 A C
6 rs4713981 0 11870256 T C
6 rs6457927 0 11871008 A C
6 rs17406952 0 11908166 C A
6 rs4236065 0 12167286 T C
6 rs16872375 0 12181293 T G
6 rs11755555 0 12183952 G A
6 rs9380902 0 12201764 A G
6 rs1034451 0 12204493 G A
6 rs7744944 0 12258294 C T
6 rs9367057 0 12260470 G A
6 rs5370 0 12296255 G T
6 rs9296344 0 12297028 T C
6 rs2050288 0 12354387 C T
6 rs1931550 0 12362219 G A
6 rs9381072 0 12367517 C T
6 rs9394804 0 12368551 C T
6 rs2504899 0 12531551 G T
6 rs9357418 0 12580740 C T
6 rs7744769 0 12581864 C T
6 rs471603 0 12618970 C T
6 rs16873301 0 12715593 C T
6 rs6941877 0 12941017 G A
6 rs7757631 0 13047760 C T
6 rs12193156 0 13203570 G A
6 rs2254292 0 13346701 C T
6 rs6926971 0 13350427 C T
6 rs9381968 0 13353734 T C
6 rs531256 0 13384746 A G
6 rs9474418 0 13524036 G A
6 rs16874223 0 13562277 G T
6 rs16874275 0 13648864 A C
6 rs6905662 0 13727788 T C
6 rs10223600 0 13789235 C A
6 rs3180196 0 13801615 A G
6 rs13202002 0 13827708 C T
6 rs1204159 0 13830987 C T
6 rs9475717 0 13861949 C T
6 rs12177758 0 14103953 T C
6 rs6930492 0 14327412 C T
6 rs6459348 0 14328324 A G
6 rs17371162 0 14336473 C T
6 rs7762317 0 14371419 T C
6 rs857445 0 14615489 G A
6 rs7764728 0 14668457 C T
6 rs707821 0 14670887 C T
6 rs857410 0 14671614 T C
6 rs864495 0 14706641 G A
6 rs764650 0 14712493 A G
6 rs17119 0 14719496 T C
6 rs768543 0 14792476 T G
6 rs6908102 0 14926320 A G
6 rs1259074 0 15013875 C T
6 rs4715958 0 15022437 G A
6 rs4580854 0 15025298 C T
6 rs7744623 0 15062971 C T
6 rs3846947 0 15066724 A G
6 rs2025926 0 15735285 G T
6 rs13216265 0 15817878 C T
6 rs13437271 0 15819270 G A
6 rs4712258 0 15819455 G T
6 rs11966220 0 15933483 T C
6 rs7745832 0 15945111 A G
6 rs9370850 0 15962288 T C
6 rs9396624 0 15973141 C T
6 rs6921953 0 16019115 C T
6 rs16877617 0 16089085 G A
6 rs11966052 0 16098990 A G
6 rs3757354 0 16127407 A G
6 rs2142672 0 16197194 C T
6 rs4716059 0 16292760 C T
6 rs16877817 0 16300824 A C
6 rs9383153 0 16343056 A G
6 rs179973 0 16362388 A G
6 rs7762645 0 16393833 C A
6 rs2237198 0 16437642 G A
6 rs12204397 0 16493362 G T
6 rs3765273 0 16542106 A G
6 rs9350009 0 16543263 A G
6 rs3812207 0 16700833 G A
6 rs16878970 0 16743909 A G
6 rs623897 0 16769798 T C
6 rs607341 0 16801866 A G
6 rs685183 0 16806341 C T
6 rs6902696 0 16807092 A G
6 rs604217 0 16807715 A G
6 rs770939 0 16836322 C T
6 rs4145201 0 16899443 A G
6 rs4360123 0 17066353 A C
6 rs3749855 0 17283321 A C
6 rs9350040 0 17376666 T G
6 rs7773313 0 17386895 T C
6 rs7748415 0 17398530 G A
6 rs10485376 0 17422536 G A
6 rs3777700 0 17483875 C T
6 rs6914958 0 17543946 T G
6 rs6923384 0 17572764 G T
6 rs10456805 0 17744282 A G
6 rs9396801 0 17744751 A C
6 rs17714754 0 17754961 C T
6 rs9396802 0 17755884 C T
6 rs11756169 0 17755901 A G
6 rs12197692 0 17755963 C T
6 rs5029614 0 18100374 A G
6 rs6909725 0 18117368 T G
6 rs214590 0 18209582 A G
6 rs6911008 0 18209763 T C
6 rs9350070 0 18404020 A G
6 rs13196052 0 18458536 T C
6 rs9383432 0 18701589 T C
6 rs1418968 0 18773098 A G
6 rs10946296 0 19203108 A G
6 rs11967991 0 19304567 C T
6 rs16882175 0 19427830 T G
6 rs10946317 0 19452510 C T
6 rs9295438 0 19452664 C T
6 rs4710911 0 19549868 C A
6 rs2743595 0 19556168 A G
6 rs9465438 0 19558904 G A
6 rs10484720 0 19560024 T C
6 rs2743596 0 19560177 C A
6 rs1883233 0 19566284 T C
6 rs9460394 0 19665957 C A
6 rs9465476 0 19672138 C T
6 rs9356704 0 19672799 A G
6 rs16882448 0 19672913 T C
6 rs1209816 0 19742243 G A
6 rs12527834 0 19821781 A G
6 rs9358278 0 19824971 C A
6 rs973244 0 19826630 C T
6 rs6906699 0 19844355 A G
6 rs1931786 0 19966473 G A
6 rs12202520 0 19972938 C T
6 rs992893 0 20004051 C T
6 rs2457345 0 20089466 A G
6 rs16883345 0 20101640 T C
6 rs2457336 0 20107427 A G
6 rs843318 0 20135427 T C
6 rs2457322 0 20152095 A G
6 rs17565410 0 20175484 G A
6 rs4712463 0 20204711 G A
6 rs11751661 0 20226668 T C
6 rs4712465 0 20248007 C A
6 rs9465673 0 20250826 A G
6 rs16901546 0 20366580 A G
6 rs911361 0 20415053 C T
6 rs4712586 0 21157038 T C
6 rs9368283 0 21157173 C T
6 rs12526391 0 21176124 G A
6 rs9358400 0 21213307 A G
6 rs13202305 0 21227803 G A
6 rs12111545 0 21256468 T C
6 rs10223679 0 21279870 C T
6 rs7764474 0 21288170 C T
6 rs7744616 0 21339460 A G
6 rs7757787 0 21387232 G A
6 rs6456421 0 21390844 A G
6 rs4283883 0 21476990 A G
6 rs941990 0 21658881 A G
6 rs1744885 0 21670816 G A
6 rs952579 0 21884440 C T
6 rs10806942 0 22035322 G A
6 rs400211 0 22038380 A C
6 rs1207774 0 22038526 T C
6 rs610499 0 22046530 A G
6 rs9295533 0 22070076 G A
6 rs10484389 0 22075262 G A
6 rs9466272 0 22142054 G A
6 rs10498705 0 22150358 G A
6 rs9393240 0 22153591 A G
6 rs1129570 0 22194664 A C
6 rs7739417 0 22195500 C T
6 rs16901634 0 22207220 A G
6 rs12194364 0 22231659 A G
6 rs12191980 0 22263249 C T
6 rs2744119 0 22282731 T C
6 rs2655420 0 22323312 T C
6 rs4712694 0 22556583 T C
6 rs10498713 0 22729300 C A
6 rs9466460 0 22749250 G A
6 rs1205498 0 22856407 A G
6 rs9466503 0 22881915 C T
6 rs1928083 0 22905353 G T
6 rs10946595 0 23188714 T C
6 rs9379479 0 23191842 C T
6 rs4712751 0 23207033 A G
6 rs12179466 0 23217066 C T
6 rs17274747 0 23338399 T C
6 rs6904862 0 23375531 T C
6 rs1925458 0 23378951 G T
6 rs913011 0 23395165 G A
6 rs6932335 0 23401282 C T
6 rs7775425 0 23404276 T C
6 rs913009 0 23408674 C T
6 rs440115 0 23440413 A G
6 rs17412056 0 23493761 T C
6 rs10946610 0 23497282 G A
6 rs2025503 0 23593767 A C
6 rs6934968 0 23595139 A G
6 rs9358645 0 23652193 C T
6 rs7742637 0 23655229 A G
6 rs9393425 0 23656880 G A
6 rs550050 0 23657168 C T
6 rs9356870 0 23663679 A G
6 rs11757520 0 23900335 G T
6 rs12194004 0 23908557 C T
6 rs507059 0 23909381 G A
6 rs481314 0 23909811 C A
6 rs9393510 0 23924231 C T
6 rs6456588 0 23951514 A C
6 rs34014604 0 24002463 A G
6 rs12207326 0 24005370 C T
6 rs1511481 0 24013982 T C
6 rs9358749 0 24078057 G T
6 rs6933683 0 24105315 T C
6 rs9379643 0 24105447 G A
6 rs1277149 0 24116523 G A
6 rs12210008 0 24133472 T C
6 rs6921810 0 24347972 G A
6 rs12213545 0 24568452 C T
6 rs2817198 0 24575094 A G
6 rs807508 0 24581283 G A
6 rs9379687 0 24721787 A C
6 rs2876673 0 24738595 G A
6 rs2307306 0 24781735 C T
6 rs9393592 0 24851787 T C
6 rs680009 0 24950829 T C
6 rs647297 0 24951199 A G
6 rs9461088 0 24971721 A G
6 rs7743187 0 25028663 C T
6 rs6941417 0 25152674 G A
6 rs2328869 0 25216159 C T
6 rs11967836 0 25352637 T C
6 rs9358854 0 25411464 A G
6 rs927984 0 25412987 A G
6 rs1876372 0 25442464 G A
6 rs2876691 0 25669525 G A
6 rs6942120 0 25683954 C T
6 rs4712955 0 25684279 G A
6 rs2856646 0 26135498 C T
6 rs4713119 0 27712825 A G
6 rs911178 0 28574415 C T
6 rs11754985 0 28711074 G T
6 rs9380122 0 29342236 A G
6 rs3094576 0 29516242 C A
6 rs12665228 0 29525591 C T
6 rs2857771 0 29634968 C T
6 rs1611285 0 29731787 T C
6 rs9261288 0 30037353 C T
6 rs9380156 0 30141042 A G
6 rs9380174 0 30316739 C T
6 rs17839997 0 30339293 A C
6 rs28780106 0 30451515 G A
6 rs3094092 0 30657015 G A
6 rs3131064 0 30763893 C T
6 rs1264376 0 30765579 G T
6 rs6457281 0 30857795 G T
6 rs2844701 0 30912691 T C
6 rs3131783 0 30932068 C T
6 rs9468857 0 30963143 A G
6 rs12198448 0 30992346 C T
6 rs2269713 0 31141127 T C
6 rs28367594 0 31258141 G A
6 rs2518028 0 31436047 G A
6 rs2857709 0 31532814 C T
6 rs2256974 0 31555392 G T
6 rs11575841 0 31557491 G A
6 rs2844480 0 31564821 G A
6 rs2857595 0 31568469 C T
6 rs2844462 0 31651247 C T
6 rs3911893 0 31935567 C T
6 rs6907458 0 32171288 C T
6 rs374205 0 32196873 T C
6 rs2050190 0 32339076 C T
6 rs2073045 0 32339548 C T
6 rs2050189 0 32339647 A G
6 rs9275601 0 32682664 C T
6 rs3873444 0 32682724 A G
6 rs35439528 0 32733823 C T
6 rs9784876 0 32788878 C A
6 rs4148872 0 32802807 G A
6 rs20547 0 32826233 A G
6 rs35571244 0 32853219 T C
6 rs3128948 0 32965085 G A
6 rs404557 0 32976927 A G
6 rs6457713 0 33077776 C T
6 rs1567464 0 33182870 C T
6 rs386084 0 33192662 C T
6 rs6942022 0 33710284 C T
6 rs9461924 0 33854816 C A
6 rs2274154 0 33857525 C T
6 rs7741871 0 33864354 A G
6 rs3800341 0 33864998 A G
6 rs12523795 0 33876434 A G
6 rs4711369 0 33898869 A G
6 rs6939337 0 33903529 A G
6 rs17531143 0 33953734 G T
6 rs12196305 0 33954907 A G
6 rs2495988 0 33957134 A G
6 rs2495990 0 33960611 A G
6 rs2495992 0 33961441 C T
6 rs1105695 0 34143292 G A
6 rs10947508 0 34480637 C T
6 rs6936773 0 34542048 G A
6 rs7740758 0 35457396 G T
6 rs12200498 0 35685955 G A
6 rs4713942 0 36227308 A G
6 rs7775107 0 36229495 A G
6 rs4713944 0 36230135 A G
6 rs9470247 0 36262483 A G
6 rs933235 0 36272706 C A
6 rs12662591 0 36276810 G A
6 rs17284939 0 36289814 C T
6 rs6457903 0 36333584 G A
6 rs6457907 0 36342181 C T
6 rs736348 0 36751245 G A
6 rs236408 0 36760778 C T
6 rs1632649 0 36894677 A G
6 rs9470440 0 36907594 G A
6 rs2293381 0 36938432 A G
6 rs3778022 0 36948246 G A
6 rs1318961 0 36970213 C T
6 rs1023035 0 36970965 A C
6 rs1753289 0 36978954 G A
6 rs6457967 0 37002012 T C
6 rs12204194 0 37050771 G A
6 rs7758789 0 37064046 G A
6 rs1927871 0 37071807 C A
6 rs9470483 0 37079883 A C
6 rs195397 0 37315512 T C
6 rs1757181 0 37485728 C T
6 rs17574699 0 37508106 C T
6 rs804838 0 37572021 A C
6 rs7773994 0 37572144 T G
6 rs7741051 0 37582109 G A
6 rs6918733 0 37590185 G A
6 rs6926735 0 37599962 C T
6 rs6938061 0 37674339 G A
6 rs6905445 0 37706992 C T
6 rs4565301 0 37719060 C T
6 rs6909008 0 37758876 G A
6 rs4711531 0 38250780 A G
6 rs4714146 0 38287910 A G
6 rs4316001 0 38468887 C T
6 rs1616723 0 38679676 A G
6 rs1699011 0 38681778 C T
6 rs13209417 0 38719441 C T
6 rs4714199 0 38891068 T G
6 rs16891295 0 38907291 A G
6 rs1332010 0 38996875 C T
6 rs7738586 0 39007540 A C
6 rs9470970 0 39094032 G A
6 rs7757873 0 39110904 G A
6 rs2561430 0 39165965 A C
6 rs2815115 0 39187168 T C
6 rs9380890 0 39721216 G T
6 rs9471170 0 39780248 G A
6 rs13212273 0 39809260 C T
6 rs6458128 0 39929194 G T
6 rs940355 0 40112732 C T
6 rs1325550 0 40282682 A G
6 rs12173741 0 40394175 C T
6 rs4714347 0 40406923 A G
6 rs919875 0 40411700 T C
6 rs6925136 0 40458259 G T
6 rs9369215 0 40605168 C T
6 rs9369216 0 40608248 C T
6 rs12526543 0 40618081 C T
6 rs4588686 0 40666309 G T
6 rs9369238 0 40772971 C T
6 rs9367079 0 40776593 A G
6 rs629832 0 41286253 A C
6 rs12525710 0 41296679 C T
6 rs12204965 0 41300247 C T
6 rs2273962 0 41318438 A G
6 rs6922617 0 41336101 G A
6 rs7761534 0 41345575 T C
6 rs9471589 0 41361584 C T
6 rs9394789 0 41382620 C T
6 rs1983798 0 41382931 C T
6 rs9357362 0 41433215 A G
6 rs2496635 0 41434817 C T
6 rs2496639 0 41447015 G A
6 rs721313 0 41455297 C A
6 rs7742368 0 41458286 A G
6 rs2495233 0 41475447 C T
6 rs2496652 0 41504126 G A
6 rs932797 0 41562309 T C
6 rs10223516 0 41594613 T C
6 rs1973920 0 41603194 C T
6 rs2495229 0 41605830 C T
6 rs4711687 0 41619247 G A
6 rs4714501 0 41619363 G A
6 rs2230088 0 41621271 A G
6 rs2143678 0 41623033 A C
6 rs9349200 0 41684390 A G
6 rs11968166 0 41925304 G A
6 rs7753265 0 41993861 C T
6 rs9357384 0 41997926 G A
6 rs9357387 0 42052577 G T
6 rs2492938 0 42054380 G T
6 rs4714572 0 42099371 C T
6 rs17702178 0 42104931 C T
6 rs9471782 0 42105449 G A
6 rs2281466 0 42128299 A G
6 rs2281462 0 42129244 C T
6 rs12194245 0 42220472 C T
6 rs2295274 0 42232475 C T
6 rs7773883 0 42271906 C T
6 rs4711717 0 42285496 A G
6 rs497051 0 42310664 C T
6 rs9381170 0 42366438 C T
6 rs694148 0 42407020 A G
6 rs9462806 0 42450682 G A
6 rs12190874 0 42454850 G A
6 rs7746290 0 42455343 G A
6 rs12529592 0 42802738 G T
6 rs17287964 0 43526737 A G
6 rs7741669 0 43711057 C T
6 rs4714696 0 43719993 T C
6 rs866236 0 43726956 C T
6 rs3025010 0 43747577 T C
6 rs10434 0 43753212 A G
6 rs9462930 0 43782573 A C
6 rs2894536 0 43801878 T C
6 rs9472144 0 43826681 C T
6 rs2148251 0 43828134 A C
6 rs6458356 0 43829251 C T
6 rs11968152 0 43836930 C A
6 rs9381262 0 43875449 A G
6 rs10948108 0 43904294 T C
6 rs11755845 0 43904780 C T
6 rs9472173 0 43933256 C T
6 rs1631662 0 43953358 G A
6 rs7772862 0 43988011 G A
6 rs9462957 0 44025275 A G
6 rs833803 0 44027280 A G
6 rs3734694 0 44118612 T C
6 rs12210167 0 44125996 A G
6 rs1418487 0 44140275 G A
6 rs7761137 0 44151490 A G
6 rs1041524 0 44156470 A G
6 rs9381299 0 44211867 T C
6 rs1875324 0 44223010 A C
6 rs4714776 0 44282316 T G
6 rs10484624 0 44405253 G T
6 rs9381325 0 44421240 G T
6 rs6909090 0 44445990 T C
6 rs911984 0 44454333 C A
6 rs6932104 0 44455300 C T
6 rs4711788 0 44525215 T G
6 rs542482 0 44590823 C T
6 rs9463005 0 44609610 T G
6 rs927657 0 45164355 C T
6 rs2819854 0 45404528 C T
6 rs1200425 0 45527132 C T
6 rs6941748 0 45557327 C T
6 rs829930 0 45710553 G A
6 rs9395123 0 45779732 G A
6 rs16873913 0 45779990 T C
6 rs2894651 0 45787468 C T
6 rs7770578 0 45799585 G A
6 rs6934152 0 45853256 C T
6 rs35579787 0 45865650 G A
6 rs16874013 0 45915088 A G
6 rs2022421 0 46021435 A G
6 rs1555215 0 46022074 A C
6 rs9296477 0 46027383 T C
6 rs2206964 0 46145547 C T
6 rs6458495 0 46151748 G T
6 rs3823240 0 46190297 T C
6 rs9381438 0 46251843 T C
6 rs6906742 0 46296710 C T
6 rs586024 0 46834685 T C
6 rs1928274 0 46837390 G A
6 rs10948314 0 46911131 A G
6 rs9367268 0 47192438 C T
6 rs6919828 0 47194617 C T
6 rs9473036 0 47216800 C T
6 rs2281449 0 47227915 A G
6 rs2295257 0 47273413 T C
6 rs10456568 0 47310107 A G
6 rs9296541 0 47311304 G A
6 rs9473100 0 47387672 A G
6 rs9381606 0 47704736 C T
6 rs1325694 0 47897482 C A
6 rs615396 0 48282842 T C
6 rs9473350 0 48367207 G A
6 rs1938201 0 48830321 C T
6 rs802071 0 49656252 T G
6 rs780781 0 49826120 G T
6 rs7764185 0 50022132 C T
6 rs1388930 0 50406575 A G
6 rs6937978 0 51113582 C T
6 rs9463680 0 51143101 T C
6 rs6928877 0 51332162 A C
6 rs1266922 0 51822297 A G
6 rs1321507 0 51826281 G A
6 rs1896978 0 51948935 A C
6 rs10085177 0 52042335 C T
6 rs13208597 0 52044509 C T
6 rs4711998 0 52050353 G A
6 rs8193036 0 52050493 T C
6 rs2307331 0 52144221 G A
6 rs6458830 0 52193550 T C
6 rs560243 0 52198802 G A
6 rs1359227 0 52208065 A G
6 rs514638 0 52209565 C T
6 rs1266787 0 52343899 T C
6 rs9474249 0 52432747 C T
6 rs10484874 0 52436648 C T
6 rs6928665 0 52440970 G A
6 rs7738712 0 52524838 C T
6 rs10484873 0 52564490 T C
6 rs938223 0 52580355 A G
6 rs2608654 0 52594452 T C
6 rs4715352 0 52703396 C T
6 rs7746971 0 52742295 T C
6 rs6937787 0 52745061 G T
6 rs364932 0 52801687 G A
6 rs10456664 0 52810653 C T
6 rs4712026 0 52810893 A G
6 rs316149 0 52825926 G A
6 rs2281274 0 53143554 C T
6 rs209512 0 53203577 A G
6 rs209515 0 53205947 C T
6 rs209521 0 53210355 G A
6 rs607285 0 53326491 C T
6 rs9395867 0 53338597 C T
6 rs510420 0 53349969 A C
6 rs10484785 0 53349999 T C
6 rs13214318 0 53350525 A C
6 rs2397147 0 53401587 C T
6 rs2284650 0 53404282 A G
6 rs4712036 0 53420503 A C
6 rs7738142 0 53421910 C T
6 rs9395875 0 53535989 G A
6 rs9370225 0 53546586 A G
6 rs4289652 0 53547719 C T
6 rs1325826 0 53839730 G A
6 rs12192520 0 54279637 G T
6 rs794268 0 54291407 A G
6 rs958626 0 55191223 G T
6 rs4398739 0 55428780 A G
6 rs9367646 0 55466372 C T
6 rs7772313 0 55539010 A C
6 rs1925153 0 56102780 T C
6 rs2397225 0 56311121 A C
6 rs12204927 0 56616083 T C
6 rs9475792 0 57089942 A G
6 rs6911353 0 57192943 C T
6 rs10498821 0 63327975 G A
6 rs2752965 0 63420430 G A
6 rs9344015 0 64087275 C T
6 rs2800025 0 64149582 A G
6 rs12110344 0 64547607 T C
6 rs10944484 0 65067404 C A
6 rs2993117 0 65243245 A G
6 rs17403480 0 65278124 A G
6 rs17482951 0 65322814 C T
6 rs16895644 0 65376653 A G
6 rs9354152 0 65525346 A C
6 rs9354178 0 65578285 C T
6 rs13217880 0 65589054 C T
6 rs1121536 0 65743530 T C
6 rs16896178 0 65763048 G A
6 rs13210192 0 65878609 A G
6 rs12207746 0 66042231 T G
6 rs9363346 0 66049528 G T
6 rs11968993 0 66115654 A G
6 rs13217132 0 67004518 C T
6 rs11760090 0 67005173 G A
6 rs10484416 0 67128840 A G
6 rs2812152 0 67143902 A G
6 rs12660876 0 67238014 C T
6 rs1455090 0 67325681 A G
6 rs4395708 0 67546906 A G
6 rs13218643 0 67548872 A G
6 rs9294750 0 67904039 T C
6 rs12192510 0 68111529 T C
6 rs12663045 0 68542695 A G
6 rs16899546 0 68545861 G T
6 rs9360306 0 68547726 T C
6 rs11963711 0 68838783 A C
6 rs945823 0 68884304 C T
6 rs1823908 0 68897853 G A
6 rs12203903 0 69074135 A G
6 rs16900061 0 69273529 T C
6 rs7748176 0 69291365 C T
6 rs9346224 0 69294401 G T
6 rs10046309 0 70246201 G A
6 rs1563605 0 70345513 T C
6 rs13194186 0 70349202 A G
6 rs6912049 0 70380290 C T
6 rs17583400 0 70493832 T C
6 rs9364063 0 70514750 C T
6 rs9454921 0 70655786 C T
6 rs3793027 0 70671102 T C
6 rs9342782 0 70740773 C T
6 rs613109 0 70912335 C A
6 rs9294863 0 71011596 G A
6 rs2242588 0 71012575 A G
6 rs4706422 0 71013722 C T
6 rs6920980 0 71026324 G A
6 rs682946 0 71035791 C T
6 rs1739663 0 71051702 G T
6 rs6916429 0 71076785 G A
6 rs2262681 0 71214998 A G
6 rs9455200 0 71343073 A G
6 rs9294881 0 71602420 T C
6 rs495433 0 71606987 G A
6 rs7750238 0 71609049 C T
6 rs995863 0 71815318 C T
6 rs12528636 0 72418076 G A
6 rs829472 0 72437718 C T
6 rs1999083 0 72450580 G A
6 rs1328693 0 72451423 A G
6 rs9446589 0 72888264 T G
6 rs2815732 0 73151762 C T
6 rs1572209 0 73171881 A G
6 rs2781562 0 73172623 G A
6 rs1147572 0 73315247 T G
6 rs10943040 0 73322054 G A
6 rs12524568 0 73325585 C T
6 rs4706511 0 73448086 A G
6 rs1317537 0 73649330 C T
6 rs10498887 0 73740864 G A
6 rs16883573 0 74019376 T C
6 rs4708072 0 74371910 T C
6 rs9446976 0 74381926 C T
6 rs2351127 0 74382213 C T
6 rs13218760 0 75280554 A G
6 rs2485453 0 75457183 A G
6 rs2502467 0 75461769 T C
6 rs4346826 0 75722491 A G
6 rs11966644 0 75838596 A C
6 rs1332778 0 75843845 C T
6 rs1332020 0 75844600 A G
6 rs2239643 0 75844924 G A
6 rs240731 0 75845113 A G
6 rs240732 0 75845184 C T
6 rs9447453 0 75878425 A C
6 rs12203461 0 76550730 G A
6 rs2295938 0 76601992 A G
6 rs2313752 0 76650059 C T
6 rs2313754 0 76652443 C T
6 rs4708205 0 76730285 C T
6 rs1933479 0 76800120 C T
6 rs6453912 0 77259118 C T
6 rs7760456 0 77268990 G A
6 rs7745028 0 77412199 C T
6 rs9343581 0 77890344 A G
6 rs6453981 0 78149229 A C
6 rs12662855 0 78356011 G A
6 rs9343638 0 78381834 A G
6 rs742715 0 79167366 T C
6 rs11756326 0 79306231 A G
6 rs6923327 0 79574875 A G
6 rs10484946 0 79856630 A G
6 rs9294130 0 79861169 G A
6 rs196689 0 80131636 G A
6 rs3846740 0 80136577 A G
6 rs6927389 0 80240951 C T
6 rs2245410 0 80325857 A G
6 rs2295015 0 80410956 A G
6 rs13197911 0 81909920 C T
6 rs6906639 0 82321632 A C
6 rs1341230 0 82379575 A G
6 rs1931646 0 82588292 A C
6 rs2152844 0 82750075 T G
6 rs11752161 0 82848130 G A
6 rs16894082 0 83037925 T C
6 rs9449559 0 83613680 C T
6 rs13211072 0 84525784 C T
6 rs9341967 0 84594649 C T
6 rs9449841 0 84926060 G T
6 rs2223793 0 85034682 G A
6 rs12190678 0 85034839 C T
6 rs10214636 0 85200684 T C
6 rs10498941 0 85202005 G T
6 rs725227 0 85761559 C A
6 rs2016 0 85997241 T G
6 rs9450234 0 86029090 C T
6 rs313178 0 86032269 T C
6 rs17443200 0 86681475 C T
6 rs220430 0 86797650 C T
6 rs13213204 0 87041092 C T
6 rs7741866 0 87047727 G A
6 rs9344653 0 87509113 C A
6 rs16877989 0 87626449 T C
6 rs16878999 0 88029197 A G
6 rs7744213 0 88482324 T C
6 rs6454648 0 88486333 G A
6 rs9344728 0 88501091 C T
6 rs13202853 0 88505654 G T
6 rs1535986 0 88523217 C T
6 rs2787897 0 88526850 G T
6 rs9450877 0 88797697 C A
6 rs11968144 0 88818965 A G
6 rs1408260 0 88821736 G T
6 rs4706308 0 88825342 T G
6 rs806374 0 88857320 C T
6 rs6454674 0 88872930 G T
6 rs11967553 0 88906439 A G
6 rs12529670 0 89078189 C T
6 rs9362494 0 89084901 A C
6 rs723787 0 89086152 T C
6 rs12195030 0 89183007 A G
6 rs2610763 0 89256465 T C
6 rs6918869 0 89268509 C T
6 rs16879934 0 89304760 A G
6 rs10944413 0 89633046 C T
6 rs205231 0 89740625 C T
6 rs422751 0 89907873 A G
6 rs16881632 0 89963796 T G
6 rs3734197 0 89964478 T C
6 rs12205041 0 89968712 C T
6 rs9344921 0 90006421 A G
6 rs9362636 0 90026797 A G
6 rs7743444 0 90056081 G T
6 rs1358852 0 90120991 G T
6 rs1209055 0 90179545 G A
6 rs2304895 0 90631132 A G
6 rs2304894 0 90631504 G A
6 rs17708991 0 90663436 G A
6 rs16882302 0 90674451 C T
6 rs6941452 0 90678323 G T
6 rs6908310 0 90695766 G T
6 rs7761142 0 90698125 G T
6 rs16882364 0 90735491 A G
6 rs6931936 0 90738735 A G
6 rs3857498 0 90739172 A G
6 rs4053606 0 90772650 A C
6 rs6932747 0 90776990 C T
6 rs990482 0 90806835 G T
6 rs597325 0 91002494 A G
6 rs12195431 0 91019654 C T
6 rs285630 0 91039808 A G
6 rs790595 0 91086462 A G
6 rs790585 0 91091844 C T
6 rs790584 0 91092352 C T
6 rs1868834 0 91092690 A G
6 rs9451413 0 91122641 C T
6 rs9451435 0 91208083 C T
6 rs284513 0 91208693 C T
6 rs205661 0 91210640 T C
6 rs1923076 0 91376578 A G
6 rs13217057 0 91399141 A G
6 rs4707649 0 91518694 T C
6 rs2325337 0 91636139 A C
6 rs1016075 0 91638813 C T
6 rs6914621 0 91683972 A G
6 rs12211003 0 91728217 G T
6 rs4598041 0 91841370 C T
6 rs12661308 0 91841769 C T
6 rs10806442 0 91842612 A G
6 rs2820350 0 91909164 C A
6 rs2748279 0 92012043 A C
6 rs2748276 0 92014180 A G
6 rs2144363 0 92041904 G T
6 rs9351294 0 92645170 A G
6 rs6942324 0 92730285 G T
6 rs1841258 0 93349763 T C
6 rs17654546 0 93403758 A G
6 rs16870549 0 93695112 G A
6 rs2485800 0 93697732 A G
6 rs1359236 0 93808577 T C
6 rs9445074 0 93819929 T C
6 rs9294559 0 93821257 A G
6 rs4706435 0 93900156 T C
6 rs345725 0 93973569 C T
6 rs12196821 0 94269760 T C
6 rs9363099 0 94327480 A G
6 rs1414615 0 94491539 T C
6 rs2029322 0 94711714 T C
6 rs525413 0 94856048 C T
6 rs7454136 0 95176640 C A
6 rs16873343 0 95252573 A G
6 rs12210972 0 95403650 A C
6 rs1028640 0 95668509 A G
6 rs4518506 0 96256984 C T
6 rs2799665 0 96309043 G A
6 rs9377313 0 96477293 G A
6 rs9485570 0 96488054 C T
6 rs4555922 0 96578439 A C
6 rs9374010 0 97084774 A G
6 rs1034240 0 97093037 A G
6 rs7761211 0 97093259 G A
6 rs1413524 0 97094092 G T
6 rs1334328 0 97094444 C T
6 rs7746875 0 97136981 T G
6 rs12528520 0 97222294 A G
6 rs12523684 0 97430103 A G
6 rs1997933 0 97537182 A G
6 rs1206131 0 97541008 C T
6 rs9374771 0 98172487 A G
6 rs12527293 0 98200131 G A
6 rs9387644 0 98204209 T C
6 rs17058417 0 98795332 G A
6 rs13437130 0 98798280 G A
6 rs7767825 0 98829949 A G
6 rs3125575 0 98895069 C T
6 rs9398813 0 98935310 C T
6 rs17058578 0 98938023 C T
6 rs9388508 0 98938249 G A
6 rs6924761 0 99140492 A C
6 rs4529305 0 99173425 C T
6 rs4458696 0 99665178 G A
6 rs9402556 0 99673466 G T
6 rs4495279 0 100257668 G A
6 rs13204333 0 100277840 C T
6 rs4370372 0 100288317 C T
6 rs2397664 0 100321734 A G
6 rs17060130 0 100548788 T C
6 rs9390065 0 100592593 G A
6 rs2474254 0 100592868 A G
6 rs761714 0 100603029 A C
6 rs13205707 0 100627435 G T
6 rs17060420 0 100811392 A G
6 rs453530 0 100829135 G A
6 rs17060534 0 100862051 G A
6 rs3778033 0 100875516 A G
6 rs2852494 0 101805148 T C
6 rs6930752 0 101839863 C A
6 rs2225912 0 101860248 A G
6 rs1890276 0 101874585 A G
6 rs9373614 0 102005370 C T
6 rs513216 0 102058891 A G
6 rs512051 0 102066487 G T
6 rs1856137 0 102077056 G A
6 rs1856134 0 102157669 T C
6 rs9498687 0 102198018 G T
6 rs1408766 0 102198914 C T
6 rs1417182 0 102333341 C T
6 rs1335026 0 102480523 C T
6 rs7750307 0 102635841 A G
6 rs6915057 0 102884588 A C
6 rs9322668 0 103071746 C T
6 rs9377388 0 103242059 A G
6 rs6900275 0 103481466 A G
6 rs9485766 0 103485282 C T
6 rs6915705 0 103604578 A C
6 rs4521633 0 103945307 G A
6 rs2506721 0 103945668 C T
6 rs9386361 0 103948927 A G
6 rs9404414 0 103982636 T C
6 rs9499661 0 104199348 C T
6 rs12208114 0 104203193 A G
6 rs9373729 0 104214242 A G
6 rs4639362 0 104302477 G A
6 rs11156349 0 104305047 A G
6 rs6921682 0 104407723 T C
6 rs4357170 0 104423624 A G
6 rs9499734 0 104515333 A G
6 rs9386402 0 104519786 C T
6 rs201200 0 104690621 G T
6 rs2744184 0 104698658 G A
6 rs1341129 0 104943423 G A
6 rs6940468 0 105086125 C T
6 rs12194974 0 105404198 G A
6 rs9404597 0 105520630 G A
6 rs17524448 0 105573104 T C
6 rs9486079 0 105851978 T G
6 rs7765899 0 105896843 C T
6 rs1269287 0 105951839 G T
6 rs9480580 0 105987536 A G
6 rs6933379 0 106051738 C T
6 rs2859307 0 106057283 C T
6 rs845860 0 106125974 C T
6 rs6937783 0 106257080 A G
6 rs17066362 0 106261769 G T
6 rs7738222 0 106263076 A G
6 rs9486199 0 106289336 C T
6 rs6917664 0 106296457 A C
6 rs11966261 0 106303274 C T
6 rs12199117 0 106316554 T G
6 rs13437093 0 106322750 A G
6 rs7749121 0 106325399 C T
6 rs6917182 0 106326030 G A
6 rs4072698 0 106330503 C T
6 rs6938669 0 106399648 G A
6 rs9373821 0 106406999 A G
6 rs9386496 0 106407386 C T
6 rs2185379 0 106536253 G A
6 rs6923419 0 106537750 G A
6 rs742109 0 106594224 A G
6 rs9386512 0 106599710 A G
6 rs9373836 0 106616379 T C
6 rs503518 0 106803325 C T
6 rs710092 0 106822806 A G
6 rs3851212 0 106823539 C T
6 rs1340611 0 106869488 T C
6 rs6919213 0 106907560 C T
6 rs1340618 0 106915933 A G
6 rs9400010 0 106921200 A G
6 rs6910496 0 107103157 A G
6 rs9400046 0 107126673 G A
6 rs12196331 0 107179509 C T
6 rs9486478 0 107307786 G A
6 rs1900601 0 107313977 G A
6 rs2484325 0 107374147 G A
6 rs7762756 0 107419041 G A
6 rs9320215 0 107766896 C T
6 rs9486655 0 107918152 T C
6 rs9373955 0 107918351 A G
6 rs7740153 0 108017102 C T
6 rs1518524 0 108081587 T C
6 rs12204951 0 108281713 T C
6 rs9486762 0 108293757 A C
6 rs1001145 0 108294470 A G
6 rs11754713 0 108300912 A G
6 rs6930921 0 108321196 A G
6 rs17282829 0 108325624 C T
6 rs2027876 0 108387232 C T
6 rs2001144 0 108407662 T G
6 rs7769514 0 108412714 T G
6 rs7769535 0 108412760 C T
6 rs218289 0 108454437 G A
6 rs11963798 0 108713146 C T
6 rs13220810 0 108913201 T C
6 rs10457181 0 109032772 A G
6 rs6913023 0 109037698 G A
6 rs11961452 0 109118557 G A
6 rs471422 0 109138491 G A
6 rs2798642 0 109249965 T C
6 rs2768552 0 109270551 C T
6 rs2768548 0 109276321 A G
6 rs2806358 0 109277165 A C
6 rs2883970 0 109363734 T C
6 rs9791265 0 109499953 C T
6 rs2884036 0 109642916 C T
6 rs1832778 0 109647807 C T
6 rs4946977 0 109775366 C T
6 rs4947035 0 110245755 G A
6 rs9374141 0 110255274 C T
6 rs9372241 0 110259941 C T
6 rs2505033 0 110282081 A G
6 rs4354185 0 110301661 A G
6 rs9374147 0 110357835 A G
6 rs12191724 0 110486412 G A
6 rs761586 0 110653700 A G
6 rs9374163 0 110655384 C T
6 rs7757134 0 110685093 G A
6 rs9487396 0 110732209 G A
6 rs6933588 0 110841905 T C
6 rs1080261 0 110851976 A C
6 rs17231299 0 110876961 A G
6 rs3749866 0 111135497 C T
6 rs9320354 0 111336435 C A
6 rs3904923 0 111393061 C T
6 rs9320356 0 111394421 T C
6 rs804192 0 112010019 G A
6 rs17754910 0 112263731 G A
6 rs9481218 0 112340993 G A
6 rs1028122 0 112342709 T C
6 rs3798357 0 112477628 C T
6 rs3752577 0 112480041 A G
6 rs2237237 0 112514094 G T
6 rs1935681 0 112651206 C T
6 rs6933749 0 112656911 G T
6 rs2153882 0 112730624 A G
6 rs11759652 0 112961019 G A
6 rs4947191 0 112966440 C A
6 rs7766257 0 113176057 G T
6 rs9320434 0 113555945 T C
6 rs515568 0 113703164 A G
6 rs4945955 0 113893183 G T
6 rs594930 0 114170427 C T
6 rs352075 0 114215262 G A
6 rs352074 0 114216946 G T
6 rs2499618 0 114285253 C T
6 rs9488329 0 114447603 A G
6 rs2492891 0 114553493 C T
6 rs9400709 0 114600745 C T
6 rs7757785 0 114602302 G A
6 rs6568842 0 114800377 G A
6 rs4946020 0 115058847 C T
6 rs9481563 0 115782373 C T
6 rs9968822 0 116090265 C T
6 rs17077265 0 116130086 C T
6 rs3778002 0 116703926 C T
6 rs648248 0 117081057 A G
6 rs945134 0 117281179 G A
6 rs17078745 0 117329579 C T
6 rs12199802 0 117496146 T G
6 rs398414 0 117573335 C T
6 rs3777969 0 117666413 G T
6 rs2157535 0 117668989 C T
6 rs6932793 0 117772143 A G
6 rs9767278 0 118001311 T G
6 rs11751090 0 118005198 T G
6 rs1894613 0 118482339 C T
6 rs11970553 0 118485317 G A
6 rs7761235 0 118490768 C T
6 rs9481784 0 118690822 A G
6 rs12210025 0 118983924 A C
6 rs794855 0 119031596 T C
6 rs9401084 0 119056733 G A
6 rs17513439 0 119425752 A G
6 rs644640 0 119447352 T C
6 rs2267670 0 119528356 T C
6 rs9489733 0 119864184 C T
6 rs4945643 0 119868896 T C
6 rs6931728 0 119878915 G T
6 rs12195793 0 119881344 C T
6 rs7756430 0 120301440 A G
6 rs1474780 0 120314863 A G
6 rs4946513 0 121058929 G A
6 rs9490054 0 121138596 G T
6 rs9490191 0 121671944 G A
6 rs10457421 0 121875648 T C
6 rs9482178 0 121900015 G A
6 rs12526782 0 122331465 C T
6 rs2679699 0 122367334 C T
6 rs9401589 0 123074621 G T
6 rs9388133 0 123075986 C T
6 rs9385270 0 123092085 T C
6 rs7764703 0 123095188 A G
6 rs9482286 0 123107697 T C
6 rs6904500 0 123109596 C T
6 rs9490551 0 123113273 C A
6 rs9372718 0 123122385 A C
6 rs6920848 0 123156684 G T
6 rs9401637 0 123440754 A G
6 rs17689345 0 123838281 T C
6 rs9490795 0 123850194 A G
6 rs7771989 0 123858425 T C
6 rs6569352 0 123885639 C T
6 rs1998262 0 123888182 G T
6 rs1407220 0 123892432 A G
6 rs9388260 0 123897071 C T
6 rs13191900 0 123912806 A G
6 rs9398738 0 123912911 A G
6 rs9490824 0 123913242 A G
6 rs4897436 0 124032062 G A
6 rs11963671 0 124039569 C A
6 rs9490950 0 124144456 G A
6 rs9490951 0 124144516 G T
6 rs9388284 0 124149869 G A
6 rs6569365 0 124160157 T C
6 rs235667 0 124271440 A G
6 rs7753102 0 124289841 C T
6 rs9401715 0 124291308 A G
6 rs4363051 0 124332293 A G
6 rs6905913 0 124346434 G T
6 rs234481 0 124355206 G T
6 rs234478 0 124361146 A G
6 rs1973961 0 124588039 G A
6 rs2753147 0 124608621 T C
6 rs802504 0 124632800 C T
6 rs9401729 0 124650048 A G
6 rs17051777 0 124706331 C T
6 rs9491150 0 124708814 A G
6 rs9388339 0 124817317 C A
6 rs2054466 0 124859468 A G
6 rs9491194 0 124894966 C T
6 rs17708334 0 124935890 C T
6 rs9375345 0 124937930 C T
6 rs497817 0 124945120 A G
6 rs756281 0 125066144 A G
6 rs1337868 0 125116245 G A
6 rs9388381 0 125146971 C T
6 rs781736 0 125201001 C T
6 rs12211560 0 125202367 A G
6 rs781738 0 125203438 C T
6 rs1931657 0 125329613 A G
6 rs9388399 0 125333797 C T
6 rs576419 0 125370626 A G
6 rs11154288 0 125370852 T C
6 rs579493 0 125437307 A G
6 rs7749760 0 125471950 T C
6 rs9482647 0 125673963 A G
6 rs1547786 0 125678114 C T
6 rs10456957 0 125698805 G T
6 rs10456958 0 125713181 C T
6 rs1494137 0 125763226 A G
6 rs9385374 0 125782201 C T
6 rs6930486 0 125784867 C T
6 rs1567 0 126249914 T G
6 rs11751595 0 126256410 G A
6 rs6935937 0 126491310 T C
6 rs12192275 0 127412728 G A
6 rs11759578 0 127507403 T C
6 rs10457487 0 127519234 A C
6 rs12211079 0 127801055 T C
6 rs7739336 0 127868931 G A
6 rs10080285 0 127953106 T C
6 rs12214570 0 128135898 A G
6 rs761332 0 128287848 C T
6 rs3901172 0 128299370 T G
6 rs6569519 0 128325577 C T
6 rs2326671 0 128334236 T C
6 rs10456973 0 128343842 C T
6 rs6912749 0 128397007 C T
6 rs6923988 0 128593134 A C
6 rs9482888 0 128814111 C T
6 rs6917682 0 129156907 G A
6 rs4074861 0 129175472 C T
6 rs13216682 0 129394663 C T
6 rs4569989 0 129408902 G A
6 rs17056866 0 129473791 C T
6 rs10447440 0 129554948 A C
6 rs6899448 0 129702793 T C
6 rs2437090 0 129717246 C A
6 rs2244008 0 129813053 A G
6 rs2812489 0 129858117 A G
6 rs4473880 0 129962131 T C
6 rs7768656 0 130037874 A G
6 rs7753327 0 130050610 T C
6 rs6569626 0 130078071 A G
6 rs4897336 0 130082061 G A
6 rs2876060 0 130101017 T C
6 rs12197285 0 130258638 C T
6 rs1890143 0 130262763 A G
6 rs10499171 0 130302794 A C
6 rs4897358 0 130311090 C T
6 rs6933511 0 130456938 A C
6 rs1034263 0 130499476 G A
6 rs1034262 0 130499861 C T
6 rs9492602 0 130789541 C T
6 rs11962865 0 130824446 G A
6 rs9402234 0 130827482 C T
6 rs6914156 0 130876090 G T
6 rs4897447 0 130968384 G T
6 rs9375754 0 130977969 C T
6 rs543363 0 131451112 C T
6 rs6569733 0 131457657 A G
6 rs1534625 0 131498603 G A
6 rs17184300 0 131905717 T C
6 rs365475 0 132055621 G A
6 rs11154647 0 132212752 G T
6 rs9493133 0 132234716 G T
6 rs12200211 0 132254785 A G
6 rs6940184 0 132257444 T G
6 rs7754992 0 132749585 T C
6 rs9385608 0 132762095 C T
6 rs17794361 0 132765669 A C
6 rs2842889 0 132818540 A G
6 rs6936245 0 132846134 A G
6 rs9389007 0 132890341 G A
6 rs6937423 0 132899531 A C
6 rs17061497 0 132921520 A G
6 rs6917098 0 132925613 A G
6 rs2294757 0 133035098 G A
6 rs3756975 0 133036513 A G
6 rs6911025 0 133079794 T C
6 rs17062020 0 133258002 A G
6 rs212785 0 133743221 A G
6 rs4437491 0 133869809 A G
6 rs7774514 0 134217699 C T
6 rs1385066 0 134310874 C T
6 rs9493790 0 134314963 T C
6 rs2811679 0 134362607 C A
6 rs2811686 0 134369424 G T
6 rs2627229 0 134385092 T C
6 rs17063391 0 134445763 C T
6 rs11968128 0 134445802 A G
6 rs9493844 0 134467724 C A
6 rs1626029 0 134474280 G A
6 rs9402571 0 134488960 G T
6 rs12210842 0 134693503 C T
6 rs6932621 0 134721958 G A
6 rs6569943 0 134730255 A C
6 rs7739403 0 134877551 C T
6 rs228423 0 134888788 T C
6 rs9494022 0 134994331 A G
6 rs12205010 0 135022619 G T
6 rs12179084 0 135579897 G A
6 rs17778438 0 135732194 G A
6 rs9399168 0 136133245 A G
6 rs7767574 0 136209082 C A
6 rs9494412 0 136222577 G A
6 rs10872448 0 136222807 A G
6 rs9389342 0 136224650 G A
6 rs4333432 0 136340592 A G
6 rs3813341 0 136365636 T G
6 rs13212385 0 136366397 C T
6 rs7747433 0 136368978 T C
6 rs487278 0 136501828 A G
6 rs9494473 0 136538031 A G
6 rs9494492 0 136559847 C T
6 rs6934308 0 136645817 A C
6 rs6931974 0 136648627 T C
6 rs13191834 0 136860731 T C
6 rs9321564 0 136939818 G A
6 rs17796708 0 136974623 C T
6 rs6914406 0 136980798 G A
6 rs13195420 0 136989035 A G
6 rs6570122 0 137271729 G A
6 rs2153893 0 137295402 C T
6 rs202566 0 137465074 C A
6 rs9494674 0 137478424 A G
6 rs7749054 0 137500786 G T
6 rs12529779 0 137546106 A G
6 rs608914 0 137547038 T C
6 rs9321590 0 137605627 T C
6 rs9321591 0 137610097 T C
6 rs2797667 0 137612508 C T
6 rs4895484 0 137666088 A G
6 rs1022400 0 137674040 A G
6 rs13205934 0 137786979 C T
6 rs1000041 0 137806717 A G
6 rs6918078 0 137812161 C T
6 rs7775535 0 137842399 C T
6 rs6917072 0 137930302 C T
6 rs9389536 0 138157037 G A
6 rs2230926 0 138196066 G T
6 rs9321634 0 138222510 G T
6 rs9321637 0 138266685 T C
6 rs9399229 0 138299093 T C
6 rs6931591 0 138299915 C T
6 rs11154954 0 138304615 C T
6 rs6925237 0 138315199 C T
6 rs9373206 0 138335296 C T
6 rs12203234 0 138337903 T C
6 rs6905679 0 138338340 C T
6 rs7749355 0 138406100 G A
6 rs681144 0 138409379 G T
6 rs2473098 0 138415246 A G
6 rs10457667 0 138444360 G A
6 rs1883468 0 138477031 G T
6 rs9385824 0 138479242 C T
6 rs6903101 0 138525847 T C
6 rs9389574 0 138570001 A G
6 rs3736707 0 138642177 C T
6 rs2327891 0 138754323 A G
6 rs9968931 0 138764089 C T
6 rs7765573 0 138794628 A G
6 rs6937832 0 138807577 T C
6 rs12527125 0 138821708 A G
6 rs9389585 0 138822629 C T
6 rs7769368 0 138984235 C T
6 rs4348337 0 139017780 A G
6 rs9376370 0 139131118 A G
6 rs17067940 0 139148695 T G
6 rs11962973 0 139294798 T C
6 rs4391279 0 139348484 G A
6 rs2498652 0 139420730 A G
6 rs7745259 0 139500135 C T
6 rs7765885 0 139518546 G A
6 rs4896446 0 139559885 C T
6 rs6925036 0 139630138 A G
6 rs7770507 0 139637172 G A
6 rs13199562 0 139645671 T G
6 rs7757846 0 139647006 A G
6 rs6925308 0 139660091 G A
6 rs1131400 0 139695061 C A
6 rs6927712 0 139706222 A G
6 rs1033503 0 139899272 T C
6 rs4349829 0 140155090 C T
6 rs12111348 0 140183693 C T
6 rs9389870 0 141428255 T C
6 rs9373323 0 142037511 C T
6 rs12202271 0 142191527 G T
6 rs2784945 0 142283198 C T
6 rs7772396 0 142287111 A C
6 rs17790314 0 142624280 T C
6 rs2328339 0 142846707 C T
6 rs6570524 0 143020207 A C
6 rs478884 0 143031228 A G
6 rs600030 0 143033454 G A
6 rs12524093 0 143076543 G A
6 rs197469 0 143077289 T C
6 rs197465 0 143080039 T C
6 rs638880 0 143083063 A C
6 rs198652 0 143166851 G A
6 rs11155266 0 143205435 C T
6 rs6923298 0 143235252 G A
6 rs199256 0 143329123 C T
6 rs199242 0 143341968 C T
6 rs7772833 0 143519095 G A
6 rs223612 0 143714240 T C
6 rs7757142 0 143720467 T C
6 rs223592 0 143725481 C T
6 rs760954 0 143725670 C T
6 rs11155304 0 143903156 A G
6 rs12209142 0 144048476 T C
6 rs10080355 0 144092905 T C
6 rs9484827 0 144224312 G T
6 rs2064494 0 144269933 G A
6 rs4896702 0 144495433 T G
6 rs6570628 0 144749359 A G
6 rs4282425 0 144761383 A G
6 rs4895643 0 144771845 A G
6 rs6936275 0 145185780 T G
6 rs949772 0 145317932 A G
6 rs9399527 0 145319640 A C
6 rs9497193 0 145467487 A G
6 rs1322210 0 146765746 C T
6 rs4129313 0 147015780 G A
6 rs6905055 0 147019755 A G
6 rs259404 0 147104187 A G
6 rs1998641 0 147238475 G A
6 rs9390441 0 147243237 T C
6 rs4896896 0 147243419 A G
6 rs2256216 0 147471730 A G
6 rs765153 0 147847718 C T
6 rs17077242 0 148015300 G A
6 rs17077306 0 148074155 A G
6 rs9386196 0 148138449 G T
6 rs2294805 0 148162328 G A
6 rs4084217 0 148180666 T C
6 rs9322128 0 148475673 A G
6 rs7753842 0 148553550 C T
6 rs7767314 0 148560857 G T
6 rs4445079 0 148638158 A C
6 rs7746540 0 148773594 A G
6 rs12664363 0 148785423 G T
6 rs12210132 0 148787137 T G
6 rs6930337 0 148788006 C T
6 rs4897015 0 148789171 A G
6 rs6935952 0 148829441 A G
6 rs1147864 0 148829474 G T
6 rs13196292 0 148841011 C T
6 rs1465307 0 148853867 G A
6 rs759106 0 148855462 T C
6 rs83099 0 148883305 C T
6 rs208704 0 148897510 C T
6 rs12209297 0 148901519 A G
6 rs9498066 0 148914294 C T
6 rs1535509 0 148916365 G A
6 rs9377145 0 148919901 C T
6 rs6909404 0 148920164 A G
6 rs9390586 0 148920352 C T
6 rs6918447 0 149027559 A G
6 rs4130936 0 149048092 G A
6 rs6570897 0 149099378 A C
6 rs4897051 0 149118926 G A
6 rs9377167 0 149175496 A G
6 rs9283119 0 149186342 C T
6 rs10080691 0 149216375 C T
6 rs1471677 0 149237105 C T
6 rs9498176 0 149238522 T C
6 rs2170534 0 149273772 C T
6 rs1890609 0 149276226 C A
6 rs12201953 0 149546620 C T
6 rs7762285 0 150247274 A G
6 rs4283898 0 150251382 G A
6 rs4870174 0 150303401 C T
6 rs7773464 0 150303710 A G
6 rs1953320 0 150410910 A G
6 rs13199127 0 150477907 A G
6 rs9371787 0 150483910 C T
6 rs9397708 0 150490917 A G
6 rs2281437 0 150525413 C A
6 rs4870465 0 150637115 A G
6 rs11155719 0 150637477 T G
6 rs1883395 0 150727036 G T
6 rs9480387 0 150732960 C T
6 rs665670 0 150734256 C A
6 rs12527099 0 150947524 C T
6 rs17422247 0 150947644 C T
6 rs6557548 0 150952769 C A
6 rs9478132 0 151058043 G A
6 rs742636 0 151096419 C T
6 rs2073060 0 151122094 T C
6 rs7754056 0 151126585 C T
6 rs17080350 0 151135576 T C
6 rs6917461 0 151155341 A G
6 rs803403 0 151158446 C T
6 rs10484779 0 151168602 T G
6 rs17349743 0 151213211 C T
6 rs6905272 0 151227709 T C
6 rs12195069 0 151229012 G A
6 rs803456 0 151245988 C T
6 rs12199747 0 151246984 A G
6 rs803455 0 151247439 C T
6 rs9478911 0 151323664 A G
6 rs9478918 0 151358299 C T
6 rs1047665 0 151422955 A G
6 rs6934983 0 151427385 A G
6 rs12661373 0 151430051 A G
6 rs7771304 0 151452358 A C
6 rs4869991 0 151467445 G T
6 rs6909007 0 151469255 G A
6 rs942382 0 151472251 T C
6 rs4869999 0 151527772 G A
6 rs10155709 0 151619282 A G
6 rs2251681 0 151621611 C T
6 rs9397389 0 151629865 C T
6 rs4870010 0 151632427 C T
6 rs7740243 0 151632968 C T
6 rs9383882 0 151635626 C T
6 rs12210237 0 151639599 T C
6 rs12205375 0 151641001 G A
6 rs2347436 0 151642006 A G
6 rs2485542 0 151643910 T C
6 rs11756337 0 151786266 A C
6 rs953767 0 151894505 A G
6 rs6913493 0 151900811 C T
6 rs9383939 0 152006178 G A
6 rs851987 0 152007889 C T
6 rs12199102 0 152392561 C A
6 rs2982900 0 152414992 C T
6 rs9341052 0 152416625 A G
6 rs3778099 0 152418575 C T
6 rs910415 0 152473181 T C
6 rs9397084 0 152474790 T C
6 rs2635475 0 152476648 T C
6 rs4870079 0 152484763 A G
6 rs17082275 0 152488577 T C
6 rs17082323 0 152526387 T C
6 rs3798756 0 152529260 T C
6 rs2763028 0 152532222 A G
6 rs9371247 0 152578782 A G
6 rs11752464 0 152625963 A G
6 rs9371582 0 152632823 C T
6 rs959024 0 152654160 T C
6 rs9383620 0 152692103 C T
6 rs818452 0 152915796 G A
6 rs637572 0 153063431 C T
6 rs17710848 0 153066802 G A
6 rs2756117 0 153066908 G A
6 rs12201030 0 153076789 A G
6 rs671330 0 153085234 A G
6 rs606445 0 153094557 T C
6 rs311326 0 153137621 G A
6 rs2155 0 153540142 A C
6 rs315408 0 153549673 C T
6 rs17083816 0 153578655 A G
6 rs12192110 0 153640499 G T
6 rs2129345 0 153693962 C A
6 rs1386208 0 153695725 G A
6 rs9791224 0 153700256 A G
6 rs901418 0 153701034 G A
6 rs2790090 0 153701111 A G
6 rs6922464 0 153707246 G A
6 rs6923536 0 153714440 C T
6 rs2054263 0 153748051 C T
6 rs17084250 0 153847756 C T
6 rs627056 0 153865679 C T
6 rs2219512 0 153865890 A G
6 rs9384111 0 153882337 T G
6 rs1937834 0 153902816 A C
6 rs2065139 0 154192175 T C
6 rs1799971 0 154360797 A G
6 rs12203621 0 154417745 A G
6 rs10485058 0 154445215 A G
6 rs649840 0 154451812 G T
6 rs655059 0 154458856 T C
6 rs9397687 0 154462086 C T
6 rs483481 0 154463968 C T
6 rs569284 0 154464330 T G
6 rs11966376 0 154583206 C A
6 rs13193677 0 154618934 G A
6 rs2038155 0 154669628 A G
6 rs742517 0 154677723 G T
6 rs2473548 0 154681326 C T
6 rs9383708 0 154739219 G T
6 rs6916438 0 154762524 G A
6 rs4870294 0 154787639 A G
6 rs4352688 0 154804650 A G
6 rs10872708 0 154823016 A G
6 rs9784771 0 154881835 C T
6 rs12524781 0 154891396 G A
6 rs9479923 0 154970556 A G
6 rs7738774 0 154997553 T C
6 rs7763655 0 155200674 G A
6 rs1555374 0 155232421 T C
6 rs17085806 0 155249485 G A
6 rs6925269 0 155253299 G T
6 rs9384260 0 155271211 T C
6 rs6557389 0 155271952 C T
6 rs7745332 0 155301046 G A
6 rs9322494 0 155319155 A C
6 rs12210329 0 155329941 A G
6 rs9480006 0 155330107 G T
6 rs2498491 0 155337220 C T
6 rs3805832 0 155473551 C T
6 rs9371870 0 155509242 T C
6 rs231946 0 155740285 A C
6 rs2294680 0 155740528 T G
6 rs231947 0 155741520 G A
6 rs9322524 0 155759778 T C
6 rs3749930 0 155761246 G T
6 rs2235674 0 155771008 C T
6 rs12661812 0 155771597 C T
6 rs12663232 0 156012352 A C
6 rs11156041 0 156081507 C T
6 rs9480200 0 156099690 T C
6 rs9480206 0 156107830 A C
6 rs9371928 0 156153561 T C
6 rs9397891 0 156348805 A G
6 rs13191871 0 156418695 A G
6 rs10499290 0 156432407 G A
6 rs6925021 0 156588729 G A
6 rs9480298 0 156590382 A G
6 rs7750601 0 156867121 G T
6 rs17087572 0 156914422 C A
6 rs10499278 0 157022885 C T
6 rs9397313 0 157042018 A C
6 rs7763624 0 157418960 A G
6 rs6941159 0 157439638 A G
6 rs17088158 0 157443699 C T
6 rs10457101 0 157444914 A G
6 rs6557534 0 157466966 G A
6 rs4709316 0 157925024 A C
6 rs16900288 0 157986518 T C
6 rs1864500 0 158184853 A G
6 rs1753196 0 158190377 G T
6 rs16900421 0 158193244 C T
6 rs1034058 0 158193725 A G
6 rs2803363 0 158216859 C A
6 rs9356166 0 158373208 A G
6 rs9456931 0 158397559 T C
6 rs2181190 0 158467989 T C
6 rs890458 0 158586682 C T
6 rs644637 0 158624814 T C
6 rs7755193 0 158644859 G A
6 rs3749853 0 158924595 A G
6 rs4397254 0 159279274 C T
6 rs9347268 0 159308110 C T
6 rs644165 0 159539213 C T
6 rs294879 0 159603958 A G
6 rs294878 0 159604352 C A
6 rs9365049 0 159781191 T G
6 rs4708823 0 159856361 A G
6 rs4709321 0 159857289 C T
6 rs2341786 0 159928324 G A
6 rs538056 0 159949869 A G
6 rs240874 0 159985856 C T
6 rs1564348 0 160578860 A G
6 rs622591 0 160579527 G A
6 rs651164 0 160581374 G A
6 rs4646283 0 160581502 T C
6 rs6455682 0 160581911 G A
6 rs476064 0 160622708 C T
6 rs3912161 0 160669718 A G
6 rs578560 0 160699698 A G
6 rs7761293 0 160970963 A G
6 rs6935921 0 161108536 C T
6 rs9458005 0 161118577 A G
6 rs591676 0 161358808 G A
6 rs1530395 0 161362678 C T
6 rs11752957 0 161363705 G T
6 rs9458073 0 161406871 A G
6 rs9347480 0 161544198 A C
6 rs7769321 0 161619810 A G
6 rs374255 0 161702270 A G
6 rs9364590 0 161713967 G A
6 rs7760006 0 161722057 A G
6 rs12199584 0 161810282 G A
6 rs13202365 0 161837789 T C
6 rs4709517 0 161839781 C T
6 rs4454114 0 161841791 C T
6 rs13211741 0 161846654 A G
6 rs9355898 0 161847010 C T
6 rs9458246 0 161847281 T C
6 rs6904671 0 161866296 T C
6 rs12154057 0 161867419 C A
6 rs17647823 0 161869692 G T
6 rs11968360 0 161874448 T C
6 rs16892736 0 161955143 A G
6 rs9365309 0 162043005 A G
6 rs1018462 0 162141896 C T
6 rs16892988 0 162165362 A G
6 rs3019444 0 162168836 C T
6 rs1569836 0 162170039 A G
6 rs2022991 0 162248169 A G
6 rs4280941 0 162250522 A G
6 rs10155686 0 162254146 G A
6 rs7738279 0 162254546 T C
6 rs9347544 0 162254823 A G
6 rs9456721 0 162300908 C A
6 rs9355954 0 162317097 G A
6 rs9458413 0 162317269 A G
6 rs9365344 0 162319145 A G
6 rs2023051 0 162551099 T G
6 rs4605857 0 162565718 C T
6 rs871387 0 162594941 A G
6 rs7765100 0 162605330 C A
6 rs9458486 0 162627290 A C
6 rs2023073 0 162632171 A G
6 rs4546464 0 162633618 C T
6 rs2187213 0 162634337 C T
6 rs6930862 0 162687814 C T
6 rs7756134 0 162738804 C T
6 rs4709620 0 162888704 A G
6 rs6930136 0 162928898 C T
6 rs9356065 0 163239119 A G
6 rs9456815 0 163273326 C T
6 rs7738930 0 163320125 C T
6 rs1399222 0 163328595 T C
6 rs2048697 0 163332533 A G
6 rs1828819 0 163333585 A G
6 rs9295211 0 163538017 C T
6 rs1408705 0 163573298 A G
6 rs2747691 0 163584973 C T
6 rs6907521 0 163611793 C T
6 rs13206290 0 163630086 G A
6 rs2294458 0 163666336 G T
6 rs7768540 0 163713283 A G
6 rs9356105 0 163715082 C A
6 rs6927758 0 163719115 C T
6 rs6455889 0 163719877 C T
6 rs11759099 0 163731915 C T
6 rs12529659 0 163732939 T C
6 rs12211969 0 163733168 A G
6 rs7743292 0 163733462 G A
6 rs9346956 0 163734204 T C
6 rs2759386 0 163844392 G A
6 rs11964059 0 163975823 A C
6 rs2143358 0 163981387 C T
6 rs2294698 0 163995737 A G
6 rs9355432 0 164033649 C T
6 rs12191767 0 164089110 A G
6 rs1407662 0 164091657 A G
6 rs4709792 0 164316375 G A
6 rs12199159 0 164322839 A G
6 rs2038299 0 164324188 C T
6 rs9458932 0 164324219 G A
6 rs9295251 0 164359009 A G
6 rs875771 0 164359610 A G
6 rs875772 0 164359880 G A
6 rs4709025 0 164362709 T C
6 rs9356174 0 164382899 A G
6 rs12660673 0 164383521 C T
6 rs9458996 0 164541324 C T
6 rs7748431 0 164579132 G A
6 rs929099 0 164589045 C T
6 rs10484504 0 164629089 A G
6 rs6941584 0 164634781 A G
6 rs9459051 0 164688107 T C
6 rs1340076 0 164752315 A G
6 rs9459066 0 164752476 G A
6 rs1934602 0 164753144 C T
6 rs1340079 0 164756364 A G
6 rs9347838 0 164766124 A C
6 rs793979 0 164766576 T C
6 rs6930276 0 164766717 A G
6 rs11752324 0 164925854 G A
6 rs9347865 0 164928141 A G
6 rs9347892 0 165072761 T C
6 rs9457028 0 165410382 G A
6 rs1322201 0 165425189 A G
6 rs2066897 0 165445066 T C
6 rs2675741 0 165504192 T G
6 rs2758937 0 165508286 A G
6 rs506879 0 165581006 G T
6 rs1764047 0 165588018 C T
6 rs1319746 0 165634127 A G
6 rs9459407 0 165792989 C T
6 rs16897780 0 165798443 G A
6 rs3778249 0 165832935 A G
6 rs220810 0 165837769 G T
6 rs220809 0 165837800 C T
6 rs9459417 0 165837992 T C
6 rs221735 0 165883486 A C
6 rs221726 0 165884927 C T
6 rs9457107 0 166014223 C T
6 rs2983527 0 166066233 A G
6 rs875590 0 166069358 G T
6 rs7738923 0 166077866 T C
6 rs9364813 0 166128638 A G
6 rs7748044 0 166186011 G A
6 rs9348044 0 166196458 C T
6 rs4709985 0 166196865 A C
6 rs12528870 0 166197276 A G
6 rs6917116 0 166211309 C T
6 rs10455962 0 166224203 G A
6 rs6920797 0 166237461 T G
6 rs7751441 0 166366573 C A
6 rs3127389 0 166510596 G T
6 rs9348092 0 166588221 G A
6 rs9348093 0 166593891 C T
6 rs6456056 0 166619993 T C
6 rs6924775 0 166674624 T C
6 rs12207833 0 166675798 A C
6 rs6940834 0 166677036 A G
6 rs9355566 0 166689600 C T
6 rs9356480 0 166769136 A G
6 rs10946164 0 166831694 C T
6 rs6912899 0 166868072 G A
6 rs2294323 0 166915537 G T
6 rs1894660 0 166919755 A G
6 rs4710072 0 166998662 A G
6 rs10946177 0 167018721 C T
6 rs9355586 0 167020970 C T
6 rs12663470 0 167110268 G A
6 rs16900973 0 167113245 T C
6 rs6911624 0 167114049 A G
6 rs7768395 0 167129817 A G
6 rs3734600 0 167155002 G A
6 rs1973900 0 167156675 C T
6 rs7763415 0 167159163 G A
6 rs637191 0 167177733 C T
6 rs2178806 0 167218762 C T
6 rs9459774 0 167256652 A G
6 rs9366069 0 167298751 C T
6 rs13213697 0 167344583 A G
6 rs3798315 0 167544709 C T
6 rs2345968 0 167571911 T C
6 rs7761658 0 167644277 A C
6 rs6923070 0 167713357 A G
6 rs2981972 0 167714108 T G
6 rs2981989 0 167771087 C T
6 rs6921101 0 167809771 A G
6 rs6921490 0 167809992 G A
6 rs34387735 0 167841253 A G
[truncated: 641,741 more chars]
