# Supplementary material for: Genetic Substructure of Kuwaiti Population Reveals Migration History
Source: PLoS One. 2013 Sep 16;8(9):e74913. doi: 10.1371/journal.pone.0074913 (PMC3774671; doi:10.1371/journal.pone.0074913)
Supplement: Table S2 — Illumina OmniExpress SNP genotype data of Kuwaiti population sample in PLINK Format. The LD pruned data contains 37,395 SNP markers from 273 samples. (ZIP) [file pone.0074913.s010.zip › Supplement Table 2/Supplementary_Table_2.fam]

1	1	0	0	1	-9
1	2	0	0	1	-9
1	3	0	0	1	-9
1	4	0	0	1	-9
1	5	0	0	1	-9
1	6	0	0	1	-9
1	7	0	0	2	-9
1	8	0	0	1	-9
1	9	0	0	1	-9
1	10	0	0	1	-9
1	11	0	0	2	-9
1	12	0	0	1	-9
1	13	0	0	1	-9
1	14	0	0	1	-9
1	15	0	0	2	-9
1	16	0	0	1	-9
1	17	0	0	2	-9
1	18	0	0	1	-9
1	19	0	0	1	-9
1	20	0	0	1	-9
1	21	0	0	1	-9
1	22	0	0	1	-9
1	23	0	0	2	-9
1	24	0	0	2	-9
1	25	0	0	1	-9
1	26	0	0	2	-9
1	27	0	0	2	-9
1	28	0	0	2	-9
1	29	0	0	2	-9
1	30	0	0	1	-9
1	31	0	0	2	-9
1	32	0	0	1	-9
1	33	0	0	2	-9
1	34	0	0	2	-9
1	35	0	0	2	-9
1	36	0	0	2	-9
1	37	0	0	2	-9
1	38	0	0	1	-9
1	39	0	0	2	-9
1	40	0	0	1	-9
1	41	0	0	1	-9
1	42	0	0	2	-9
1	43	0	0	2	-9
1	44	0	0	2	-9
1	45	0	0	2	-9
1	46	0	0	2	-9
1	47	0	0	1	-9
1	48	0	0	1	-9
1	49	0	0	2	-9
1	50	0	0	2	-9
1	51	0	0	1	-9
1	52	0	0	1	-9
1	53	0	0	2	-9
1	54	0	0	1	-9
1	55	0	0	2	-9
1	56	0	0	2	-9
1	57	0	0	2	-9
1	58	0	0	2	-9
1	59	0	0	2	-9
1	60	0	0	2	-9
1	61	0	0	1	-9
1	62	0	0	2	-9
1	63	0	0	1	-9
1	64	0	0	2	-9
1	65	0	0	2	-9
1	66	0	0	1	-9
1	67	0	0	1	-9
1	68	0	0	2	-9
1	69	0	0	2	-9
1	70	0	0	2	-9
1	71	0	0	2	-9
1	72	0	0	1	-9
1	73	0	0	1	-9
1	74	0	0	1	-9
1	75	0	0	2	-9
1	76	0	0	1	-9
1	77	0	0	1	-9
1	78	0	0	1	-9
1	79	0	0	2	-9
1	80	0	0	2	-9
1	81	0	0	1	-9
1	82	0	0	1	-9
1	83	0	0	1	-9
1	84	0	0	1	-9
1	85	0	0	2	-9
1	86	0	0	2	-9
1	87	0	0	1	-9
1	88	0	0	1	-9
1	89	0	0	1	-9
1	90	0	0	2	-9
1	91	0	0	2	-9
1	92	0	0	2	-9
1	93	0	0	1	-9
1	94	0	0	1	-9
1	95	0	0	1	-9
1	96	0	0	1	-9
1	97	0	0	2	-9
1	98	0	0	2	-9
1	99	0	0	2	-9
1	100	0	0	2	-9
1	101	0	0	2	-9
1	102	0	0	1	-9
1	103	0	0	2	-9
1	104	0	0	1	-9
1	105	0	0	1	-9
1	106	0	0	2	-9
1	107	0	0	2	-9
1	108	0	0	1	-9
1	109	0	0	2	-9
1	110	0	0	2	-9
1	111	0	0	2	-9
1	112	0	0	2	-9
1	113	0	0	1	-9
1	114	0	0	2	-9
1	115	0	0	1	-9
1	116	0	0	1	-9
1	117	0	0	1	-9
1	118	0	0	2	-9
1	119	0	0	2	-9
1	120	0	0	1	-9
1	121	0	0	1	-9
1	122	0	0	1	-9
1	123	0	0	2	-9
1	124	0	0	2	-9
1	125	0	0	1	-9
1	126	0	0	2	-9
1	127	0	0	2	-9
1	128	0	0	2	-9
1	129	0	0	2	-9
1	130	0	0	1	-9
1	131	0	0	2	-9
1	132	0	0	2	-9
1	133	0	0	1	-9
1	134	0	0	1	-9
1	135	0	0	1	-9
1	136	0	0	2	-9
1	137	0	0	1	-9
1	138	0	0	1	-9
1	139	0	0	2	-9
1	140	0	0	1	-9
1	141	0	0	2	-9
1	142	0	0	2	-9
1	143	0	0	2	-9
1	144	0	0	2	-9
1	145	0	0	1	-9
1	146	0	0	1	-9
1	147	0	0	2	-9
1	148	0	0	1	-9
1	149	0	0	2	-9
1	150	0	0	2	-9
1	151	0	0	2	-9
1	152	0	0	2	-9
1	153	0	0	1	-9
1	154	0	0	2	-9
1	155	0	0	2	-9
1	156	0	0	1	-9
1	157	0	0	1	-9
1	158	0	0	2	-9
1	159	0	0	2	-9
1	160	0	0	2	-9
1	161	0	0	2	-9
1	162	0	0	1	-9
1	163	0	0	2	-9
1	164	0	0	2	-9
1	165	0	0	2	-9
1	166	0	0	1	-9
1	167	0	0	1	-9
1	168	0	0	2	-9
1	169	0	0	2	-9
1	170	0	0	1	-9
1	171	0	0	1	-9
1	172	0	0	2	-9
1	173	0	0	2	-9
1	174	0	0	2	-9
1	175	0	0	2	-9
1	176	0	0	2	-9
1	177	0	0	2	-9
1	178	0	0	2	-9
1	179	0	0	1	-9
1	180	0	0	1	-9
1	181	0	0	1	-9
1	182	0	0	2	-9
1	183	0	0	2	-9
1	184	0	0	2	-9
1	185	0	0	2	-9
1	186	0	0	1	-9
1	187	0	0	1	-9
1	188	0	0	2	-9
1	189	0	0	1	-9
1	190	0	0	1	-9
1	191	0	0	1	-9
1	192	0	0	2	-9
1	193	0	0	2	-9
1	194	0	0	2	-9
1	195	0	0	1	-9
1	196	0	0	1	-9
1	197	0	0	2	-9
1	198	0	0	2	-9
1	199	0	0	2	-9
1	200	0	0	1	-9
1	201	0	0	2	-9
1	202	0	0	2	-9
1	203	0	0	1	-9
1	204	0	0	2	-9
1	205	0	0	2	-9
1	206	0	0	2	-9
1	207	0	0	1	-9
1	208	0	0	2	-9
1	209	0	0	2	-9
1	210	0	0	1	-9
1	211	0	0	1	-9
1	212	0	0	2	-9
1	213	0	0	2	-9
1	214	0	0	2	-9
1	215	0	0	1	-9
1	216	0	0	2	-9
1	217	0	0	1	-9
1	218	0	0	2	-9
1	219	0	0	1	-9
1	220	0	0	1	-9
1	221	0	0	2	-9
1	222	0	0	2	-9
1	223	0	0	2	-9
1	224	0	0	1	-9
1	225	0	0	2	-9
1	226	0	0	1	-9
1	227	0	0	2	-9
1	228	0	0	2	-9
1	229	0	0	2	-9
1	230	0	0	1	-9
1	231	0	0	1	-9
1	232	0	0	2	-9
1	233	0	0	2	-9
1	234	0	0	1	-9
1	235	0	0	1	-9
1	236	0	0	1	-9
1	237	0	0	2	-9
1	238	0	0	1	-9
1	239	0	0	2	-9
1	240	0	0	1	-9
1	241	0	0	2	-9
1	242	0	0	1	-9
1	243	0	0	1	-9
1	244	0	0	1	-9
1	245	0	0	1	-9
1	246	0	0	2	-9
1	247	0	0	1	-9
1	248	0	0	2	-9
1	249	0	0	2	-9
1	250	0	0	2	-9
1	251	0	0	1	-9
1	252	0	0	1	-9
1	253	0	0	2	-9
1	254	0	0	1	-9
1	255	0	0	2	-9
1	256	0	0	1	-9
1	257	0	0	2	-9
1	258	0	0	1	-9
1	259	0	0	1	-9
1	260	0	0	2	-9
1	261	0	0	2	-9
1	262	0	0	1	-9
1	263	0	0	1	-9
1	264	0	0	2	-9
1	265	0	0	2	-9
1	266	0	0	1	-9
1	267	0	0	2	-9
1	268	0	0	2	-9
1	269	0	0	1	-9
1	270	0	0	2	-9
1	271	0	0	2	-9
1	272	0	0	1	-9
1	273	0	0	1	-9
